# Supplementary material for: Triphenyl{(E)-4-[4-(phenyldiazenyl)phenyl]-4H-1,2,4-triazol-1-yl}boron
Source: Acta Crystallogr Sect E Struct Rep Online. 2009 Sep 9;65(Pt 10):o2425. doi: 10.1107/S1600536809036071 (PMC2970225; doi:10.1107/S1600536809036071)
Supplement: Supplementary file 1 [file e-65-o2425-sup1.cif]

##############################################################################
###                                                                        ###
###        Electronic paper (Acta Crystallographica Section E)             ###
###                                                                        ###
##############################################################################
#                                                                            #
# This CIF contains the data in a paper accepted for publication in Acta     #
# Crystallographica Section E. It conforms to the requirements of Notes      #
# for Authors for Section E, and has been peer reviewed under the auspices   #
# of the IUCr Commission on Journals.                                        #
#                                                                            #
# Full details of the Crystallographic Information File format               #
# are given in the paper "The Crystallographic Information File (CIF):       #
# a New Standard Archive File for Crystallography" by S. R. Hall, F. H.      #
# Allen and I. D. Brown [Acta Cryst. (1991), A47, 655-685].                  #
#                                                                            #
# The current version of the core CIF dictionary is obtainable from          #
# ftp://ftp.iucr.org/pub/cif_core.dic. The current version number is 2.4.    #
#                                                                            #
# Software is freely available for graphical display of the structure(s) in  #
# this CIF.  For information consult the CIF home page http://www.iucr.org/  #
# cif/home.html                                                              #
#                                                                            #
# This file may be used for bona fide research purposes within the           #
# scientific community so long as proper attribution is given to the journal # 
# article from which it was obtained.                                        #
#                                                                            #
##############################################################################
                                             
data_I
_audit_creation_method     SHELXL97
_chemical_name_systematic
;
<i>(E)</i>-4-[4-(phenyldiazenyl)phenyl-4<i>H</i>-1,2,4-triazole]triphenylboron
;
_chemical_name_common     ?
_chemical_formula_moiety     'C32 H26 B N5'
_chemical_formula_sum     'C32 H26 B N5'
_chemical_formula_iupac     'C32 H26 B N5'
_chemical_formula_weight     491.39
_chemical_melting_point     ?
_symmetry_cell_setting     monoclinic
_symmetry_space_group_name_H-M     'P 21/n'
_symmetry_space_group_name_Hall     '-P 2yn'
loop_
    _symmetry_equiv_pos_as_xyz
    'x, y, z'
    '-x+1/2, y+1/2, -z+1/2'
    '-x, -y, -z'
    'x-1/2, -y-1/2, z-1/2'
_cell_length_a     17.4049(6)
_cell_length_b     7.1284(2)
_cell_length_c     21.0645(7)
_cell_angle_alpha     90.00
_cell_angle_beta     97.0810(15)
_cell_angle_gamma     90.00
_cell_volume     2593.52(14)
_cell_formula_units_Z     4
_cell_measurement_reflns_used     13301
_cell_measurement_theta_min     2.660
_cell_measurement_theta_max     27.405
_cell_measurement_temperature     113(2)
_exptl_crystal_description     block
_exptl_crystal_colour     orange
_exptl_crystal_size_max     0.40
_exptl_crystal_size_mid     0.20
_exptl_crystal_size_min     0.10
_exptl_crystal_density_diffrn     1.258
_exptl_crystal_density_meas     ?
_exptl_crystal_density_method     'not measured'
_exptl_crystal_F_000     1032
_exptl_absorpt_coefficient_mu     0.075
_exptl_absorpt_correction_type     multi-scan
_exptl_absorpt_process_details     '(Higashi, 2001)'
_exptl_absorpt_correction_T_min     0.9705
_exptl_absorpt_correction_T_max     0.9925
_exptl_special_details
;
;
_diffrn_ambient_temperature     113(2)
_diffrn_radiation_type     MoK\a
_diffrn_radiation_wavelength     0.71069
_diffrn_radiation_source     'fine-focus sealed tube'
_diffrn_radiation_monochromator     graphite
_diffrn_measurement_device_type     'Rigaku R-AXIS RAPID'
_diffrn_measurement_method     \w
_diffrn_detector_area_resol_mean     ?
_diffrn_reflns_number     19971
_diffrn_reflns_av_R_equivalents     0.0499
_diffrn_reflns_av_sigmaI/netI     0.0488
_diffrn_reflns_theta_min     1.43
_diffrn_reflns_theta_max     27.43
_diffrn_reflns_theta_full     27.43
_diffrn_measured_fraction_theta_max     0.958
_diffrn_measured_fraction_theta_full     0.999
_diffrn_reflns_limit_h_min     -21
_diffrn_reflns_limit_h_max     22
_diffrn_reflns_limit_k_min     -9
_diffrn_reflns_limit_k_max     8
_diffrn_reflns_limit_l_min     -27
_diffrn_reflns_limit_l_max     27
_diffrn_standards_number     ?
_diffrn_standards_interval_count     ?
_diffrn_standards_interval_time     ?
_diffrn_standards_decay_%     ?
_refine_special_details
;
Refinement of <i>F</i>^2^ against ALL reflections. The weighted <i>R</i>-factor
<i>wR</i> and goodness of fit <i>S</i> are based on <i>F</i>^2^, conventional
<i>R</i>-factors <i>R</i> are based on <i>F</i>, with <i>F</i> set to zero for
negative <i>F</i>^2^. The threshold expression of <i>F</i>^2^ >
\s(<i>F</i>^2^) is used only for calculating <i>R</i>-factors(gt) <i>etc</i>.
and is not relevant to the choice of reflections for refinement.
<i>R</i>-factors based on <i>F</i>^2^ are statistically about twice as large
as those based on <i>F</i>, and <i>R</i>- factors based on ALL data will be
even larger.
;
_reflns_number_total     5668
_reflns_number_gt     4068
_reflns_threshold_expression     I>2\s(I)
_refine_ls_structure_factor_coef     Fsqd
_refine_ls_matrix_type     full
_refine_ls_R_factor_all     0.0820
_refine_ls_R_factor_gt     0.0498
_refine_ls_wR_factor_gt     0.1189
_refine_ls_wR_factor_ref     0.1384
_refine_ls_goodness_of_fit_ref     1.027
_refine_ls_restrained_S_all     1.027
_refine_ls_number_reflns     5668
_refine_ls_number_parameters     343
_refine_ls_number_restraints     0
_refine_ls_hydrogen_treatment     constr
_refine_ls_weighting_scheme     calc
_refine_ls_weighting_details
               'calc w = 1/[\s^2^(Fo^2^)+(0.0835P)^2^] where P=(Fo^2^+2Fc^2^)/3'
_atom_sites_solution_hydrogens     geom
_atom_sites_solution_primary     direct
_atom_sites_solution_secondary     difmap
_refine_ls_shift/su_max     0.002
_refine_ls_shift/su_mean     0.001
_refine_diff_density_max     0.262
_refine_diff_density_min     -0.270
_refine_ls_extinction_method     none
_refine_ls_extinction_coef     ?
loop_
    _atom_type_symbol
    _atom_type_description
    _atom_type_scat_dispersion_real
    _atom_type_scat_dispersion_imag
    _atom_type_scat_source
    'C' 'C' 0.0033 0.0016
                         'International Tables Vol C Tables 4.2.6.8 and 6.1.1.4'
    'H' 'H' 0.0000 0.0000
                         'International Tables Vol C Tables 4.2.6.8 and 6.1.1.4'
    'B' 'B' 0.0013 0.0007
                         'International Tables Vol C Tables 4.2.6.8 and 6.1.1.4'
    'N' 'N' 0.0061 0.0033
                         'International Tables Vol C Tables 4.2.6.8 and 6.1.1.4'
_computing_data_collection     'PROCESS-AUTO (Rigaku, 1998)'
_computing_cell_refinement     'PROCESS-AUTO (Rigaku, 1998)'
_computing_data_reduction     'CrystalClear (Rigaku/MSC, 2002)'
_computing_structure_solution     'SHELXS97 (Sheldrick, 2008)'
_computing_structure_refinement     'SHELXL97 (Sheldrick, 2008)'
_computing_molecular_graphics     'Yadokari-XG (Wakita, 2000)'
_computing_publication_material     'SHELXL97 (Sheldrick, 2008)'
loop_
    _atom_site_type_symbol
    _atom_site_label
    _atom_site_fract_x
    _atom_site_fract_y
    _atom_site_fract_z
    _atom_site_U_iso_or_equiv
    _atom_site_adp_type
    _atom_site_calc_flag
    _atom_site_refinement_flags
    _atom_site_occupancy
    _atom_site_disorder_assembly
    _atom_site_disorder_group
    B B1 0.21836(11) 0.3083(3) 0.04914(9) 0.0190(4) Uani d . 1 . .
    C C1 0.29403(9) 0.0119(2) 0.10360(8) 0.0197(4) Uani d . 1 . .
    H H1 0.2800 -0.0758 0.0702 0.024 Uiso calc R 1 . .
    C C2 0.34594(11) 0.1427(2) 0.19029(8) 0.0285(4) Uani d . 1 . .
    H H2 0.3765 0.1618 0.2304 0.034 Uiso calc R 1 . .
    C C3 0.38777(9) -0.1882(2) 0.17537(8) 0.0201(4) Uani d . 1 . .
    C C4 0.41059(10) -0.2207(2) 0.23988(8) 0.0256(4) Uani d . 1 . .
    H H3 0.3942 -0.1399 0.2714 0.031 Uiso calc R 1 . .
    C C5 0.45769(11) -0.3730(2) 0.25743(8) 0.0273(4) Uani d . 1 . .
    H H4 0.4750 -0.3949 0.3014 0.033 Uiso calc R 1 . .
    C C6 0.48000(9) -0.4945(2) 0.21125(8) 0.0214(4) Uani d . 1 . .
    C C7 0.45478(10) -0.4616(2) 0.14683(8) 0.0219(4) Uani d . 1 . .
    H H5 0.4687 -0.5460 0.1153 0.026 Uiso calc R 1 . .
    C C8 0.40960(9) -0.3068(2) 0.12870(8) 0.0217(4) Uani d . 1 . .
    H H6 0.3937 -0.2820 0.0847 0.026 Uiso calc R 1 . .
    C C9 0.58832(10) -0.9199(2) 0.21814(8) 0.0225(4) Uani d . 1 . .
    C C10 0.62167(10) -0.9365(3) 0.28142(8) 0.0247(4) Uani d . 1 . .
    H H7 0.6102 -0.8473 0.3124 0.030 Uiso calc R 1 . .
    C C11 0.67159(10) -1.0832(3) 0.29885(9) 0.0296(4) Uani d . 1 . .
    H H8 0.6944 -1.0950 0.3420 0.036 Uiso calc R 1 . .
    C C12 0.68874(11) -1.2142(3) 0.25356(9) 0.0330(5) Uani d . 1 . .
    H H9 0.7238 -1.3137 0.2657 0.040 Uiso calc R 1 . .
    C C13 0.65460(12) -1.1989(3) 0.19090(10) 0.0353(5) Uani d . 1 . .
    H H10 0.6659 -1.2888 0.1600 0.042 Uiso calc R 1 . .
    C C14 0.60408(11) -1.0529(3) 0.17306(9) 0.0313(4) Uani d . 1 . .
    H H11 0.5802 -1.0435 0.1301 0.038 Uiso calc R 1 . .
    C C15 0.17458(9) 0.1567(2) -0.00001(8) 0.0194(4) Uani d . 1 . .
    C C16 0.12558(9) 0.0210(2) 0.02111(8) 0.0222(4) Uani d . 1 . .
    H H12 0.1184 0.0189 0.0651 0.027 Uiso calc R 1 . .
    C C17 0.08711(10) -0.1107(2) -0.01958(9) 0.0267(4) Uani d . 1 . .
    H H13 0.0547 -0.2015 -0.0033 0.032 Uiso calc R 1 . .
    C C18 0.09617(11) -0.1094(2) -0.08390(9) 0.0292(4) Uani d . 1 . .
    H H14 0.0702 -0.1994 -0.1121 0.035 Uiso calc R 1 . .
    C C19 0.14345(10) 0.0242(3) -0.10691(8) 0.0286(4) Uani d . 1 . .
    H H15 0.1495 0.0268 -0.1511 0.034 Uiso calc R 1 . .
    C C20 0.18194(10) 0.1542(2) -0.06551(8) 0.0230(4) Uani d . 1 . .
    H H16 0.2143 0.2445 -0.0821 0.028 Uiso calc R 1 . .
    C C21 0.28127(9) 0.4280(2) 0.01512(7) 0.0190(4) Uani d . 1 . .
    C C22 0.35283(10) 0.3533(2) 0.00407(8) 0.0233(4) Uani d . 1 . .
    H H17 0.3672 0.2329 0.0208 0.028 Uiso calc R 1 . .
    C C23 0.40343(10) 0.4484(3) -0.03036(8) 0.0266(4) Uani d . 1 . .
    H H18 0.4515 0.3931 -0.0367 0.032 Uiso calc R 1 . .
    C C24 0.38387(10) 0.6248(3) -0.05563(8) 0.0282(4) Uani d . 1 . .
    H H19 0.4185 0.6911 -0.0790 0.034 Uiso calc R 1 . .
    C C25 0.31309(10) 0.7026(3) -0.04624(8) 0.0258(4) Uani d . 1 . .
    H H20 0.2988 0.8223 -0.0636 0.031 Uiso calc R 1 . .
    C C26 0.26302(10) 0.6055(2) -0.01144(8) 0.0219(4) Uani d . 1 . .
    H H21 0.2149 0.6612 -0.0054 0.026 Uiso calc R 1 . .
    C C27 0.15982(10) 0.4430(2) 0.08339(8) 0.0195(4) Uani d . 1 . .
    C C28 0.18757(10) 0.5898(2) 0.12474(8) 0.0222(4) Uani d . 1 . .
    H H22 0.2419 0.6043 0.1354 0.027 Uiso calc R 1 . .
    C C29 0.13847(11) 0.7138(2) 0.15035(8) 0.0256(4) Uani d . 1 . .
    H H23 0.1594 0.8127 0.1774 0.031 Uiso calc R 1 . .
    C C30 0.05859(11) 0.6942(3) 0.13665(8) 0.0277(4) Uani d . 1 . .
    H H24 0.0247 0.7785 0.1543 0.033 Uiso calc R 1 . .
    C C31 0.02944(10) 0.5507(3) 0.09706(9) 0.0275(4) Uani d . 1 . .
    H H25 -0.0250 0.5348 0.0876 0.033 Uiso calc R 1 . .
    C C32 0.07955(10) 0.4284(2) 0.07081(8) 0.0241(4) Uani d . 1 . .
    H H26 0.0581 0.3313 0.0432 0.029 Uiso calc R 1 . .
    N N1 0.26879(8) 0.1851(2) 0.10506(6) 0.0194(3) Uani d . 1 . .
    N N2 0.30188(9) 0.2706(2) 0.16050(7) 0.0285(4) Uani d . 1 . .
    N N3 0.34303(8) -0.02185(19) 0.15713(6) 0.0204(3) Uani d . 1 . .
    N N4 0.52992(8) -0.6447(2) 0.23468(7) 0.0238(3) Uani d . 1 . .
    N N5 0.53680(8) -0.7720(2) 0.19453(7) 0.0245(3) Uani d . 1 . .
loop_
    _atom_site_aniso_label
    _atom_site_aniso_U_11
    _atom_site_aniso_U_22
    _atom_site_aniso_U_33
    _atom_site_aniso_U_12
    _atom_site_aniso_U_13
    _atom_site_aniso_U_23
    B1 0.0204(9) 0.0185(9) 0.0176(9) 0.0035(8) 0.0006(7) 0.0034(8)
    C1 0.0226(8) 0.0201(8) 0.0159(8) 0.0007(8) 0.0001(6) 0.0013(7)
    C2 0.0378(10) 0.0253(10) 0.0205(9) 0.0030(9) -0.0045(8) -0.0015(7)
    C3 0.0211(8) 0.0176(8) 0.0210(8) 0.0019(7) 0.0000(7) 0.0034(7)
    C4 0.0351(10) 0.0244(9) 0.0166(8) 0.0058(8) 0.0005(7) -0.0011(7)
    C5 0.0369(10) 0.0268(10) 0.0165(9) 0.0035(8) -0.0036(7) 0.0015(7)
    C6 0.0216(8) 0.0229(9) 0.0190(8) 0.0015(8) -0.0002(7) 0.0034(7)
    C7 0.0240(8) 0.0227(9) 0.0189(8) 0.0028(8) 0.0030(7) -0.0001(7)
    C8 0.0227(8) 0.0266(9) 0.0151(8) 0.0009(8) -0.0005(6) 0.0020(7)
    C9 0.0232(9) 0.0229(9) 0.0222(9) 0.0031(8) 0.0057(7) 0.0046(7)
    C10 0.0266(9) 0.0245(9) 0.0235(9) 0.0028(8) 0.0050(7) 0.0029(7)
    C11 0.0296(10) 0.0304(10) 0.0285(10) 0.0027(9) 0.0023(8) 0.0071(8)
    C12 0.0319(10) 0.0275(10) 0.0409(12) 0.0094(9) 0.0102(9) 0.0093(9)
    C13 0.0449(12) 0.0287(10) 0.0347(11) 0.0094(10) 0.0140(9) 0.0002(9)
    C14 0.0403(11) 0.0302(10) 0.0234(9) 0.0054(9) 0.0041(8) 0.0009(8)
    C15 0.0192(8) 0.0190(8) 0.0196(8) 0.0061(7) 0.0001(6) 0.0014(7)
    C16 0.0214(9) 0.0234(9) 0.0215(9) 0.0041(8) 0.0016(7) 0.0018(7)
    C17 0.0224(9) 0.0216(9) 0.0343(10) 0.0007(8) -0.0031(7) 0.0026(8)
    C18 0.0296(10) 0.0219(9) 0.0325(10) 0.0030(8) -0.0102(8) -0.0068(8)
    C19 0.0350(10) 0.0300(10) 0.0190(9) 0.0061(9) -0.0031(7) -0.0029(7)
    C20 0.0263(9) 0.0220(9) 0.0203(9) 0.0025(8) 0.0009(7) 0.0001(7)
    C21 0.0223(8) 0.0209(8) 0.0129(8) -0.0009(7) -0.0008(6) -0.0022(6)
    C22 0.0241(9) 0.0234(9) 0.0225(9) 0.0027(8) 0.0029(7) 0.0009(7)
    C23 0.0237(9) 0.0305(10) 0.0266(9) 0.0036(8) 0.0071(7) 0.0002(8)
    C24 0.0284(9) 0.0334(10) 0.0238(9) -0.0030(9) 0.0081(7) 0.0029(8)
    C25 0.0303(9) 0.0259(9) 0.0205(9) 0.0009(8) 0.0008(7) 0.0047(7)
    C26 0.0224(8) 0.0251(9) 0.0181(8) 0.0030(8) 0.0017(7) -0.0004(7)
    C27 0.0250(9) 0.0181(8) 0.0158(8) 0.0023(8) 0.0041(6) 0.0037(7)
    C28 0.0248(9) 0.0217(9) 0.0205(9) 0.0030(8) 0.0044(7) 0.0025(7)
    C29 0.0379(10) 0.0204(9) 0.0194(9) -0.0003(8) 0.0076(7) -0.0004(7)
    C30 0.0345(10) 0.0270(9) 0.0238(9) 0.0088(9) 0.0125(8) 0.0012(8)
    C31 0.0239(9) 0.0298(10) 0.0295(10) 0.0021(8) 0.0059(7) 0.0024(8)
    C32 0.0260(9) 0.0240(9) 0.0225(9) 0.0014(8) 0.0032(7) -0.0008(7)
    N1 0.0217(7) 0.0208(7) 0.0153(7) -0.0017(6) 0.0006(5) -0.0010(6)
    N2 0.0382(9) 0.0267(8) 0.0182(7) 0.0030(7) -0.0063(6) -0.0037(6)
    N3 0.0231(7) 0.0211(7) 0.0165(7) 0.0009(6) 0.0003(6) 0.0000(6)
    N4 0.0265(8) 0.0247(8) 0.0201(7) 0.0031(7) 0.0015(6) 0.0025(6)
    N5 0.0269(8) 0.0261(8) 0.0203(7) 0.0038(7) 0.0023(6) 0.0023(6)
_geom_special_details
;
All e.s.d.'s (except the e.s.d. in the dihedral angle between two l.s. planes)
are estimated using the full covariance matrix. The cell e.s.d.'s are taken
into account individually in the estimation of e.s.d.'s in distances, angles
and torsion angles; correlations between e.s.d.'s in cell parameters are only
used when they are defined by crystal symmetry. An approximate (isotropic)
treatment of cell e.s.d.'s is used for estimating e.s.d.'s involving l.s.
planes.
;
loop_
    _geom_bond_atom_site_label_1
    _geom_bond_atom_site_label_2
    _geom_bond_site_symmetry_2
    _geom_bond_distance
    _geom_bond_publ_flag
    B1 C15 . 1.621(2) ?
    B1 C21 . 1.623(2) ?
    B1 C27 . 1.631(2) ?
    B1 N1 . 1.636(2) ?
    C1 N1 . 1.312(2) ?
    C1 N3 . 1.349(2) ?
    C1 H1 . 0.9500 ?
    C2 N2 . 1.302(2) ?
    C2 N3 . 1.363(2) ?
    C2 H2 . 0.9500 ?
    C3 C4 . 1.388(2) ?
    C3 C8 . 1.385(2) ?
    C3 N3 . 1.444(2) ?
    C4 C5 . 1.383(2) ?
    C4 H3 . 0.9500 ?
    C5 C6 . 1.393(2) ?
    C5 H4 . 0.9500 ?
    C6 C7 . 1.394(2) ?
    C6 N4 . 1.428(2) ?
    C7 H5 . 0.9500 ?
    C7 C8 . 1.381(2) ?
    C8 H6 . 0.9500 ?
    C9 C10 . 1.392(2) ?
    C9 C14 . 1.393(2) ?
    C9 N5 . 1.433(2) ?
    C10 C11 . 1.380(2) ?
    C10 H7 . 0.9500 ?
    C11 C12 . 1.393(3) ?
    C11 H8 . 0.9500 ?
    C12 C13 . 1.383(3) ?
    C12 H9 . 0.9500 ?
    C13 C14 . 1.384(3) ?
    C13 H10 . 0.9500 ?
    C14 H11 . 0.9500 ?
    C15 C16 . 1.398(2) ?
    C15 C20 . 1.401(2) ?
    C16 C17 . 1.387(2) ?
    C16 H12 . 0.9500 ?
    C17 C18 . 1.383(3) ?
    C17 H13 . 0.9500 ?
    C18 C19 . 1.385(3) ?
    C18 H14 . 0.9500 ?
    C19 C20 . 1.387(2) ?
    C19 H15 . 0.9500 ?
    C20 H16 . 0.9500 ?
    C21 C22 . 1.400(2) ?
    C21 C26 . 1.404(2) ?
    C22 H17 . 0.9500 ?
    C22 C23 . 1.385(2) ?
    C23 C24 . 1.391(2) ?
    C23 H18 . 0.9500 ?
    C24 C25 . 1.387(2) ?
    C24 H19 . 0.9500 ?
    C25 C26 . 1.390(2) ?
    C25 H20 . 0.9500 ?
    C26 H21 . 0.9500 ?
    C27 C28 . 1.408(2) ?
    C27 C32 . 1.393(2) ?
    C28 C29 . 1.384(2) ?
    C28 H22 . 0.9500 ?
    C29 C30 . 1.392(3) ?
    C29 H23 . 0.9500 ?
    C30 C31 . 1.377(3) ?
    C30 H24 . 0.9500 ?
    C31 C32 . 1.394(2) ?
    C31 H25 . 0.9500 ?
    C32 H26 . 0.9500 ?
    N1 N2 . 1.3787(18) ?
    N4 N5 . 1.2563(19) ?
loop_
    _geom_angle_atom_site_label_1
    _geom_angle_atom_site_label_2
    _geom_angle_atom_site_label_3
    _geom_angle_site_symmetry_1
    _geom_angle_site_symmetry_3
    _geom_angle
    _geom_angle_publ_flag
    B1 C15 C16 . . 121.02(14) ?
    B1 C15 C20 . . 122.99(15) ?
    B1 C21 C22 . . 122.41(15) ?
    B1 C21 C26 . . 121.19(14) ?
    B1 C27 C32 . . 122.56(15) ?
    B1 C27 C28 . . 121.70(15) ?
    B1 N1 C1 . . 129.79(13) ?
    B1 N1 N2 . . 120.24(13) ?
    C1 N1 N2 . . 109.25(13) ?
    C1 N3 C2 . . 104.76(14) ?
    C1 N3 C3 . . 129.28(14) ?
    C2 N2 N1 . . 104.99(14) ?
    C2 N3 C3 . . 125.84(14) ?
    C3 C4 C5 . . 118.81(16) ?
    C3 C4 H3 . . 120.6 ?
    C3 C8 C7 . . 119.23(15) ?
    C3 C8 H6 . . 120.4 ?
    C4 C3 C8 . . 121.50(16) ?
    C4 C3 N3 . . 118.53(15) ?
    C4 C5 C6 . . 120.56(16) ?
    C4 C5 H4 . . 119.7 ?
    C5 C4 H3 . . 120.6 ?
    C5 C6 C7 . . 119.60(16) ?
    C5 C6 N4 . . 115.79(14) ?
    C6 C5 H4 . . 119.7 ?
    C6 C7 C8 . . 120.25(16) ?
    C6 C7 H5 . . 119.9 ?
    C6 N4 N5 . . 114.42(14) ?
    C7 C6 N4 . . 124.60(15) ?
    C7 C8 H6 . . 120.4 ?
    C8 C3 N3 . . 119.91(14) ?
    C8 C7 H5 . . 119.9 ?
    C9 C10 C11 . . 119.59(17) ?
    C9 C10 H7 . . 120.2 ?
    C9 C14 C13 . . 119.91(17) ?
    C9 C14 H11 . . 120.0 ?
    C9 N5 N4 . . 113.92(14) ?
    C10 C9 C14 . . 120.07(16) ?
    C10 C9 N5 . . 124.35(16) ?
    C10 C11 C12 . . 120.43(18) ?
    C10 C11 H8 . . 119.8 ?
    C11 C10 H7 . . 120.2 ?
    C11 C12 C13 . . 119.84(18) ?
    C11 C12 H9 . . 120.1 ?
    C12 C11 H8 . . 119.8 ?
    C12 C13 C14 . . 120.13(18) ?
    C12 C13 H10 . . 119.9 ?
    C13 C12 H9 . . 120.1 ?
    C13 C14 H11 . . 120.0 ?
    C14 C9 N5 . . 115.58(15) ?
    C14 C13 H10 . . 119.9 ?
    C15 B1 C21 . . 110.99(13) ?
    C15 B1 C27 . . 113.89(14) ?
    C15 B1 N1 . . 105.67(13) ?
    C15 C16 C17 . . 122.59(16) ?
    C15 C16 H12 . . 118.7 ?
    C15 C20 C19 . . 122.11(17) ?
    C15 C20 H16 . . 118.9 ?
    C16 C15 C20 . . 115.98(15) ?
    C16 C17 C18 . . 119.75(17) ?
    C16 C17 H13 . . 120.1 ?
    C17 C16 H12 . . 118.7 ?
    C17 C18 C19 . . 119.48(16) ?
    C17 C18 H14 . . 120.3 ?
    C18 C17 H13 . . 120.1 ?
    C18 C19 C20 . . 120.08(17) ?
    C18 C19 H15 . . 120.0 ?
    C19 C18 H14 . . 120.3 ?
    C19 C20 H16 . . 118.9 ?
    C20 C19 H15 . . 120.0 ?
    C21 B1 C27 . . 112.21(14) ?
    C21 B1 N1 . . 105.60(12) ?
    C21 C22 C23 . . 122.48(16) ?
    C21 C22 H17 . . 118.8 ?
    C21 C26 C25 . . 122.20(16) ?
    C21 C26 H21 . . 118.9 ?
    C22 C21 C26 . . 116.02(15) ?
    C22 C23 C24 . . 120.08(16) ?
    C22 C23 H18 . . 120.0 ?
    C23 C22 H17 . . 118.8 ?
    C23 C24 C25 . . 119.10(16) ?
    C23 C24 H19 . . 120.4 ?
    C24 C23 H18 . . 120.0 ?
    C24 C25 C26 . . 120.12(16) ?
    C24 C25 H20 . . 119.9 ?
    C25 C24 H19 . . 120.4 ?
    C25 C26 H21 . . 118.9 ?
    C26 C25 H20 . . 119.9 ?
    C27 B1 N1 . . 107.85(13) ?
    C27 C28 C29 . . 122.30(16) ?
    C27 C28 H22 . . 118.9 ?
    C27 C32 C31 . . 122.65(17) ?
    C27 C32 H26 . . 118.7 ?
    C28 C27 C32 . . 115.62(15) ?
    C28 C29 C30 . . 120.25(17) ?
    C28 C29 H23 . . 119.9 ?
    C29 C28 H22 . . 118.9 ?
    C29 C30 C31 . . 119.00(16) ?
    C29 C30 H24 . . 120.5 ?
    C30 C29 H23 . . 119.9 ?
    C30 C31 C32 . . 120.17(17) ?
    C30 C31 H25 . . 119.9 ?
    C31 C30 H24 . . 120.5 ?
    C31 C32 H26 . . 118.7 ?
    C32 C31 H25 . . 119.9 ?
    N1 C1 N3 . . 109.09(14) ?
    N1 C1 H1 . . 125.5 ?
    N2 C2 N3 . . 111.91(15) ?
    N2 C2 H2 . . 124.0 ?
    N3 C1 H1 . . 125.5 ?
    N3 C2 H2 . . 124.0 ?
loop_
    _geom_torsion_atom_site_label_1
    _geom_torsion_atom_site_label_2
    _geom_torsion_atom_site_label_3
    _geom_torsion_atom_site_label_4
    _geom_torsion_site_symmetry_1
    _geom_torsion_site_symmetry_2
    _geom_torsion_site_symmetry_3
    _geom_torsion_site_symmetry_4
    _geom_torsion
    _geom_torsion_publ_flag
    B1 C15 C16 C17 . . . . 179.90(15) ?
    B1 C15 C20 C19 . . . . -179.44(15) ?
    B1 C21 C22 C23 . . . . 173.63(15) ?
    B1 C21 C26 C25 . . . . -173.56(15) ?
    B1 C27 C32 C31 . . . . -176.03(16) ?
    B1 N1 C1 N3 . . . . 170.60(14) ?
    B1 N1 N2 C2 . . . . -171.42(15) ?
    C1 N1 B1 C15 . . . . 22.6(2) ?
    C1 N1 B1 C21 . . . . -95.12(19) ?
    C1 N1 B1 C27 . . . . 144.72(16) ?
    C1 N1 N2 C2 . . . . -0.18(19) ?
    C1 N3 C2 N2 . . . . 0.4(2) ?
    C1 N3 C3 C4 . . . . -156.01(17) ?
    C1 N3 C3 C8 . . . . 26.6(3) ?
    C2 N3 C1 N1 . . . . -0.54(18) ?
    C2 N3 C3 C4 . . . . 28.5(3) ?
    C2 N3 C3 C8 . . . . -148.83(17) ?
    C3 C4 C5 C6 . . . . -1.8(3) ?
    C3 C8 C7 C6 . . . . -2.0(3) ?
    C3 N3 C1 N1 . . . . -176.73(15) ?
    C3 N3 C2 N2 . . . . 176.80(15) ?
    C5 C6 C7 C8 . . . . 1.7(3) ?
    C6 N4 N5 C9 . . . . 178.72(14) ?
    C7 C6 C5 C4 . . . . 0.2(3) ?
    C7 C8 C3 C4 . . . . 0.4(3) ?
    C7 C8 C3 N3 . . . . 177.64(15) ?
    C8 C3 C4 C5 . . . . 1.5(3) ?
    C10 C9 C14 C13 . . . . -1.7(3) ?
    C10 C9 N5 N4 . . . . 7.0(2) ?
    C10 C11 C12 C13 . . . . -1.0(3) ?
    C12 C11 C10 C9 . . . . 0.1(3) ?
    C12 C13 C14 C9 . . . . 0.8(3) ?
    C14 C9 C10 C11 . . . . 1.3(3) ?
    C14 C9 N5 N4 . . . . -173.24(16) ?
    C14 C13 C12 C11 . . . . 0.6(3) ?
    C15 C20 C19 C18 . . . . -0.3(3) ?
    C16 C15 B1 C21 . . . . 171.30(14) ?
    C16 C15 B1 C27 . . . . -60.91(19) ?
    C16 C15 B1 N1 . . . . 57.29(18) ?
    C16 C15 C20 C19 . . . . -0.5(2) ?
    C16 C17 C18 C19 . . . . -0.2(3) ?
    C18 C17 C16 C15 . . . . -0.6(2) ?
    C20 C15 B1 C21 . . . . -9.8(2) ?
    C20 C15 B1 C27 . . . . 118.01(17) ?
    C20 C15 B1 N1 . . . . -123.80(16) ?
    C20 C15 C16 C17 . . . . 0.9(2) ?
    C20 C19 C18 C17 . . . . 0.6(3) ?
    C22 C21 B1 C15 . . . . -75.75(19) ?
    C22 C21 B1 C27 . . . . 155.54(15) ?
    C22 C21 B1 N1 . . . . 38.3(2) ?
    C22 C21 C26 C25 . . . . -0.5(2) ?
    C22 C23 C24 C25 . . . . -0.5(3) ?
    C24 C23 C22 C21 . . . . -0.2(3) ?
    C24 C25 C26 C21 . . . . -0.2(3) ?
    C26 C21 B1 C15 . . . . 96.88(17) ?
    C26 C21 B1 C27 . . . . -31.8(2) ?
    C26 C21 B1 N1 . . . . -149.07(14) ?
    C26 C21 C22 C23 . . . . 0.6(2) ?
    C26 C25 C24 C23 . . . . 0.6(3) ?
    C27 C28 C29 C30 . . . . 1.3(3) ?
    C28 C27 B1 C15 . . . . -176.33(14) ?
    C28 C27 B1 C21 . . . . -49.2(2) ?
    C28 C27 B1 N1 . . . . 66.73(19) ?
    C28 C27 C32 C31 . . . . 0.1(2) ?
    C29 C28 C27 B1 . . . . 175.07(15) ?
    C29 C28 C27 C32 . . . . -1.1(2) ?
    C30 C31 C32 C27 . . . . 0.7(3) ?
    C31 C30 C29 C28 . . . . -0.4(3) ?
    C32 C27 B1 C15 . . . . -0.4(2) ?
    C32 C27 B1 C21 . . . . 126.77(17) ?
    C32 C27 B1 N1 . . . . -117.34(16) ?
    C32 C31 C30 C29 . . . . -0.6(3) ?
    N1 N2 C2 N3 . . . . -0.2(2) ?
    N2 N1 B1 C15 . . . . -168.22(13) ?
    N2 N1 B1 C21 . . . . 74.09(17) ?
    N2 N1 B1 C27 . . . . -46.06(19) ?
    N2 N1 C1 N3 . . . . 0.46(18) ?
    N3 C3 C4 C5 . . . . -175.80(16) ?
    N4 C6 C5 C4 . . . . 178.77(16) ?
    N4 C6 C7 C8 . . . . -176.73(15) ?
    N5 C9 C10 C11 . . . . -178.98(16) ?
    N5 C9 C14 C13 . . . . 178.52(17) ?
    N5 N4 C6 C5 . . . . 166.55(16) ?
    N5 N4 C6 C7 . . . . -15.0(2) ?
loop_
    _geom_hbond_atom_site_label_D
    _geom_hbond_atom_site_label_H
    _geom_hbond_atom_site_label_A
    _geom_hbond_site_symmetry_A
    _geom_hbond_distance_DH
    _geom_hbond_distance_HA
    _geom_hbond_distance_DA
    _geom_hbond_angle_DHA
    C4 H3 Cg1 2_545 0.95 2.91 3.822(2) 162
data_global
_journal_date_recd_electronic     2009-07-25
_journal_date_accepted     2009-09-07
_journal_name_full     'Acta Crystallographica, Section E'
_journal_year     2009
_journal_volume     65
_journal_issue     10
_journal_page_first     o2425
_journal_page_last     o2425
_journal_paper_category     QO
_journal_coeditor_code     BX2228
_publ_contact_author_name     'Shinya Hayami'
_publ_contact_author_address
;
Department of Chemistry
Graduate School of Science and Technology
Kumamoto University
Kurokami
Kumamoto 860-8555
Japan
;
_publ_contact_author_email     hayami@sci.kumamoto-u.ac.jp
_publ_contact_author_fax     '096-342-3469'
_publ_contact_author_phone     '096-342-3469'
_publ_section_title
;
<i>(E)</i>-4-[4-(phenyldiazenyl)phenyl-4<i>H</i>-1,2,4-triazole]triphenylboron
;
loop_
    _publ_author_name
    _publ_author_address
    'Urakami, Daisuke'
;
Department of Chemistry
Graduate School of Science
Hiroshima University
Kagamiyama
Higashi-Hiroshima 739-8526
Japan
;
    'Inoue, Katsuya'
;
Department of Chemistry and Institute for Advanced Materials Research
Hiroshima University
Kagamiyama
Higashi-Hiroshima 739-8526
Japan
;
    'Hayami, Shinya'
;
Department of Chemistry
Graduate School of Science and Technology
Kumamoto University
Kurokami
Kumamoto 860-8555
Japan
;
