# Supplementary material for: Triphenyl{(E)-4-[4-(phenyldiazenyl)phenyl]-4H-1,2,4-triazol-1-yl}boron
Source: Acta Crystallogr Sect E Struct Rep Online. 2009 Sep 9;65(Pt 10):o2425. doi: 10.1107/S1600536809036071 (PMC2970225; doi:10.1107/S1600536809036071)
Supplement: Supplementary file 2 [file e-65-o2425-Isup2.hkl]

# 
# h,k,l, Fc-squared, Fo-squared, sigma(Fo-squared) and status flag 
# 
data_I
_shelx_title 'BPh3az in P21/n' 
_shelx_refln_list_code          4 
_shelx_F_calc_maximum      248.81 
_exptl_crystal_F_000      1032.00 
_reflns_d_resolution_high  0.7715 
 
loop_ 
 _symmetry_equiv_pos_as_xyz 
 'x, y, z' 
 '-x+1/2, y+1/2, -z+1/2' 
 '-x, -y, -z' 
 'x-1/2, -y-1/2, z-1/2' 
 
_cell_length_a    17.4049 
_cell_length_b     7.1284 
_cell_length_c    21.0645 
_cell_angle_alpha  90.000 
_cell_angle_beta   97.081 
_cell_angle_gamma  90.000 
 
_shelx_F_squared_multiplier     1.000 
 
loop_ 
 _refln_index_h 
 _refln_index_k 
 _refln_index_l 
 _refln_F_squared_calc 
 _refln_F_squared_meas 
 _refln_F_squared_sigma 
 _refln_observed_status 
   2   0   0     1248.87      630.99    344.37 o 
   4   0   0    19563.49    18567.60    193.19 o 
   6   0   0      286.23      307.25      6.04 o 
   8   0   0      980.71     1017.26      8.60 o 
  10   0   0      154.87      162.01      8.67 o 
  12   0   0       36.84       54.78      9.53 o 
  14   0   0      944.31     1011.94     20.21 o 
  18   0   0      181.99      226.37     14.23 o 
  20   0   0       11.06       11.77     16.95 o 
  22   0   0      130.95      140.27     19.93 o 
   1   1   0      570.75      403.59     32.02 o 
   2   1   0       36.56       61.91      1.80 o 
   3   1   0     5702.00     5350.75    128.10 o 
   4   1   0     8122.59     8072.66    102.85 o 
   5   1   0      261.97      247.29      3.82 o 
   6   1   0       87.98       93.84      2.87 o 
   7   1   0       27.04       33.29      3.27 o 
   8   1   0       60.27       70.87      3.74 o 
   9   1   0      424.70      484.70      4.75 o 
  10   1   0      136.11      148.36      4.93 o 
  11   1   0      360.45      394.70      7.11 o 
  12   1   0     1462.89     1541.02     16.16 o 
  13   1   0      225.92      227.32      9.42 o 
  14   1   0        4.62       13.29      8.22 o 
  15   1   0       17.18       46.97     12.94 o 
  16   1   0      365.89      391.21     14.30 o 
  17   1   0        2.48        4.57     10.86 o 
  18   1   0       18.22       44.77     10.88 o 
  19   1   0      108.64      123.42     11.19 o 
  20   1   0       10.12       17.68     13.24 o 
  21   1   0      180.36      200.77     16.98 o 
  22   1   0      376.87      435.50     27.46 o 
   0   2   0       41.36       45.51      5.26 o 
   1   2   0     4223.71     4172.88     29.25 o 
   2   2   0     1666.31     1628.49      5.73 o 
   3   2   0     2353.80     2211.73     36.64 o 
   4   2   0      607.17      600.76      6.73 o 
   5   2   0        5.65        9.93      4.73 o 
   6   2   0       25.53       33.71      2.38 o 
   7   2   0     7003.39     7130.79     74.76 o 
   8   2   0     1273.51     1189.77     17.92 o 
   9   2   0     1444.58     1434.80     18.07 o 
  10   2   0       28.62       34.98      5.85 o 
  11   2   0        0.05       -2.79      4.36 o 
  12   2   0       13.01        8.96      6.66 o 
  13   2   0      143.98      141.24      6.63 o 
  14   2   0       12.13       13.41      6.48 o 
  15   2   0     1581.94     1487.50     85.57 o 
  16   2   0      181.97      188.81      9.93 o 
  17   2   0       77.88       50.99     14.89 o 
  18   2   0        7.44        0.80     14.51 o 
  19   2   0       30.38       31.89     18.28 o 
  20   2   0        3.67       22.18     10.46 o 
  21   2   0       43.55       39.97     23.61 o 
   1   3   0       98.91      106.75      3.43 o 
   2   3   0      181.69      184.17      4.03 o 
   3   3   0      214.64      223.91      4.92 o 
   4   3   0      230.39      189.48      8.13 o 
   5   3   0      371.50      409.91      9.10 o 
   6   3   0      144.57      148.67      6.95 o 
   7   3   0       78.20       74.38      5.10 o 
   8   3   0     1252.66     1191.73     22.71 o 
   9   3   0      555.43      524.50     18.00 o 
  10   3   0       99.36       97.79      4.25 o 
  11   3   0     1617.73     1589.94     57.85 o 
  12   3   0     1113.48     1064.90     49.31 o 
  13   3   0       98.20      105.47      7.23 o 
  14   3   0      235.65      266.63     20.15 o 
  15   3   0      126.97      119.80      8.42 o 
  16   3   0        5.79        7.46      8.29 o 
  17   3   0       81.24       85.90     16.31 o 
  18   3   0      267.15      261.91     16.02 o 
  19   3   0       19.63       39.02     24.30 o 
  20   3   0        2.22       15.28     25.21 o 
  21   3   0        1.08       47.18     26.70 o 
   0   4   0       10.18       13.33      6.56 o 
   1   4   0     1625.29     1847.71      7.63 o 
   2   4   0       14.68       27.19      4.60 o 
   3   4   0      166.88      199.07      8.47 o 
   4   4   0        7.24       15.80      7.17 o 
   5   4   0      177.38      215.56      7.74 o 
   6   4   0      406.09      370.27     11.75 o 
   7   4   0       46.05       60.41      7.66 o 
   8   4   0        3.89        9.45      7.18 o 
   9   4   0      454.15      431.46     10.06 o 
  10   4   0        4.96       10.76      3.95 o 
  11   4   0      701.20      700.71     11.70 o 
  12   4   0      534.87      470.83      7.48 o 
  13   4   0      120.35      116.93     18.75 o 
  14   4   0      233.73      191.95     33.96 o 
  15   4   0      232.79      196.44     54.30 o 
  16   4   0        8.51       12.13     10.12 o 
  17   4   0        1.99      -11.35     24.46 o 
  18   4   0       41.03       63.29     51.47 o 
  19   4   0        0.12       21.44     27.10 o 
  20   4   0       29.06       72.29     29.35 o 
   1   5   0      200.21      236.10      7.19 o 
   2   5   0       35.74       43.67      6.93 o 
   3   5   0       12.66       30.92      6.54 o 
   4   5   0      173.05      184.76      7.28 o 
   5   5   0       15.04       16.25      6.51 o 
   6   5   0      914.88      989.76     10.87 o 
   7   5   0      306.46      307.78     12.39 o 
   8   5   0      265.16      270.74     29.12 o 
   9   5   0      347.08      331.48     26.23 o 
  10   5   0       21.67       26.00      7.22 o 
  11   5   0      964.90      827.15      9.53 o 
  12   5   0     1431.11     1223.24     66.10 o 
  15   5   0      161.85      174.85     34.70 o 
  16   5   0      113.62      151.00     27.83 o 
  17   5   0        1.81       14.63     27.62 o 
  18   5   0       92.44       77.47     30.57 o 
   0   6   0       27.79       34.46     12.62 o 
   1   6   0        8.54        6.31      9.01 o 
   2   6   0       23.72       38.97      7.92 o 
   3   6   0       73.94       84.58     11.78 o 
   4   6   0        9.55        9.45     15.38 o 
   5   6   0       18.55       23.72     20.00 o 
   6   6   0      655.69      693.88     24.20 o 
   7   6   0       14.88       23.37     12.90 o 
   8   6   0       92.01       97.60     28.16 o 
   9   6   0        7.10       12.71     28.87 o 
  10   6   0      243.35      222.04      9.82 o 
  17   6   0      186.42      232.06     41.90 o 
   1   7   0     2217.05     2410.22     52.42 o 
   2   7   0      521.21      575.28     16.36 o 
   3   7   0       70.01       76.26     16.45 o 
   4   7   0      248.38      258.72     19.87 o 
   5   7   0       74.13       85.13     12.98 o 
   6   7   0       85.20       78.81     13.76 o 
   7   7   0      200.99      179.62     23.48 o 
   8   7   0       12.31       -2.10     12.05 o 
   9   7   0       80.10       58.76     11.25 o 
  10   7   0      204.22      253.80     34.48 o 
  11   7   0        0.10       -1.84     35.68 o 
   0   8   0      320.08      311.26     29.96 o 
   1   8   0       36.74       26.23     19.47 o 
   2   8   0       75.39       81.21     26.40 o 
   3   8   0      277.52      343.93     44.20 o 
   4   8   0       42.52       32.24     18.36 o 
   5   8   0      279.71      263.21     16.49 o 
   6   8   0      137.22      134.69     15.94 o 
   7   8   0        1.41       -1.09     14.26 o 
   8   8   0       16.62        2.19     26.73 o 
   9   8   0        9.24       49.28     28.88 o 
  10   8   0       34.61       90.72     30.36 o 
  11   8   0      239.02      318.52     35.95 o 
   1   9   0       53.09       49.03     15.81 o 
   2   9   0       38.59       38.33     14.64 o 
   3   9   0       17.39       20.13     14.24 o 
   4   9   0       31.78       36.93     13.89 o 
   5   9   0      120.68      111.63     27.35 o 
 -21   0   1        0.34       13.04     18.61 o 
 -19   0   1      279.65      360.65     70.94 o 
 -17   0   1        1.21       17.90     15.05 o 
 -15   0   1      908.86      918.60     16.64 o 
 -13   0   1      408.88      436.80     15.89 o 
 -11   0   1      225.69      243.94     11.80 o 
  -9   0   1     1488.69     1616.10     11.36 o 
  -7   0   1     1569.19     1525.71     12.52 o 
  -5   0   1      665.30      713.42     16.22 o 
  -3   0   1       58.38       32.10      3.11 o 
  -1   0   1     3636.14        0.44      0.91 o 
   1   0   1      674.87        1.82      1.75 o 
   3   0   1      138.79      128.91      4.20 o 
   5   0   1     3340.67     3430.89     13.01 o 
   7   0   1      142.72      141.66      5.54 o 
   9   0   1     3614.37     4057.63     23.73 o 
  11   0   1     1014.09     1095.70     10.85 o 
  13   0   1      306.13      302.02      9.94 o 
  15   0   1        4.33        5.88     10.41 o 
  17   0   1       81.57      104.42     13.98 o 
  19   0   1      228.16      222.16     22.46 o 
  21   0   1      535.05      643.71     21.11 o 
 -22   1   1       13.94       18.06     13.62 o 
 -21   1   1        2.67       -6.80     14.95 o 
 -20   1   1        1.53       16.56     14.53 o 
 -19   1   1        3.08       18.22     15.01 o 
 -18   1   1       28.24       32.65     10.26 o 
 -17   1   1       75.32       74.14     11.69 o 
 -16   1   1        1.56       23.70      9.99 o 
 -15   1   1      558.54      535.49     10.33 o 
 -14   1   1        6.47        6.11      7.60 o 
 -13   1   1      506.05      475.58      8.87 o 
 -12   1   1      506.26      550.73     10.71 o 
 -11   1   1     2227.18     2205.83     28.51 o 
 -10   1   1      239.43      268.20      6.73 o 
  -9   1   1       13.32       18.35      4.90 o 
  -8   1   1        1.91        7.26      3.83 o 
  -7   1   1     1030.69      981.92      9.37 o 
  -6   1   1      357.92      373.07      4.50 o 
  -5   1   1      310.54      348.73      3.82 o 
  -4   1   1        0.06       30.98      7.48 o 
  -3   1   1     3448.71     3190.10     20.87 o 
  -2   1   1     1567.10     1339.43      7.91 o 
  -1   1   1     1394.13     1367.74      6.91 o 
   0   1   1     2387.19     2163.84     34.81 o 
   1   1   1      272.24      276.08      3.16 o 
   2   1   1       11.29       11.19      2.38 o 
   3   1   1     8800.14     8540.54    338.96 o 
   4   1   1    13362.57    13746.41    107.40 o 
   5   1   1     8945.15     8991.75     74.32 o 
   6   1   1       63.22       71.34      3.61 o 
   7   1   1      108.68      113.51      4.01 o 
   8   1   1      258.99      280.86      5.98 o 
   9   1   1      172.42      182.08      6.70 o 
  10   1   1        1.40        3.74      4.61 o 
  11   1   1      459.54      464.16     12.51 o 
  12   1   1      230.53      240.80      5.92 o 
  13   1   1        1.41       10.80      7.35 o 
  14   1   1      193.23      220.66      8.27 o 
  15   1   1       24.97       23.02      8.04 o 
  16   1   1      205.74      244.09      9.30 o 
  17   1   1       43.17       49.02     10.28 o 
  18   1   1       50.30       66.09     10.86 o 
  19   1   1      448.75      499.69     21.59 o 
  20   1   1       12.65       31.13     11.48 o 
  21   1   1        0.15        7.60     12.17 o 
  22   1   1       24.39       25.96     13.14 o 
 -21   2   1       10.79       24.37     15.78 o 
 -20   2   1        9.44       25.36     10.95 o 
 -19   2   1      336.92      361.01     27.81 o 
 -18   2   1       50.73       49.31     11.61 o 
 -17   2   1        1.94       -0.06      8.76 o 
 -16   2   1       14.14       35.01     11.69 o 
 -15   2   1        4.62       14.37      9.70 o 
 -14   2   1      546.06      568.60     23.60 o 
 -13   2   1        0.35       16.70      7.23 o 
 -12   2   1      280.80      266.80      7.89 o 
 -11   2   1       48.70       47.39      4.96 o 
 -10   2   1       23.46       28.95      5.90 o 
  -9   2   1      663.58      648.74      5.63 o 
  -8   2   1     1862.61     1749.51     13.24 o 
  -7   2   1    14808.30    15797.22     92.01 o 
  -6   2   1     2742.60     2869.61     17.19 o 
  -5   2   1       12.40       12.72      3.13 o 
  -4   2   1     4600.88     4681.59     19.92 o 
  -3   2   1     4452.64     4404.59    100.73 o 
  -2   2   1     1547.03     1505.26     13.31 o 
  -1   2   1       59.30       57.37      3.09 o 
   0   2   1      274.82      276.66      3.21 o 
   1   2   1     2055.03     1950.76     18.09 o 
   2   2   1      598.06      609.83      4.36 o 
   3   2   1       99.01       96.82      2.66 o 
   4   2   1     2174.86     1996.95     41.59 o 
   5   2   1     1359.38     1392.90     13.85 o 
   6   2   1      316.76      343.07      5.80 o 
   7   2   1     3215.32     3728.77     32.49 o 
   8   2   1     2637.93     2788.03     43.03 o 
   9   2   1      992.90     1084.31     17.27 o 
  10   2   1      295.30      309.62     12.72 o 
  11   2   1       14.55       18.87      9.90 o 
  12   2   1        0.58        9.67      6.12 o 
  13   2   1      110.65       97.84      6.90 o 
  14   2   1      199.92      189.97     11.75 o 
  15   2   1        0.00        8.96      9.67 o 
  16   2   1        0.93       -1.68      7.17 o 
  17   2   1        1.21        2.37      7.65 o 
  18   2   1       14.71       19.52     10.76 o 
  19   2   1      202.48      216.40     15.05 o 
  20   2   1       75.17       85.38     15.72 o 
  21   2   1        0.28       48.26     57.38 o 
 -21   3   1        0.01       10.19     29.74 o 
 -20   3   1      117.80      129.34     25.50 o 
 -19   3   1       37.86       53.33     23.93 o 
 -18   3   1      115.08       87.87     10.62 o 
 -17   3   1       21.57       18.08      9.67 o 
 -16   3   1        2.24       -2.28      9.28 o 
 -15   3   1      173.37      148.34     19.46 o 
 -14   3   1      597.33      568.26     37.98 o 
 -13   3   1       85.28       91.45      9.81 o 
 -12   3   1      234.30      235.59     15.91 o 
 -11   3   1       46.46       65.51      9.53 o 
 -10   3   1      447.39      450.24     22.34 o 
  -9   3   1      413.50      404.81     11.01 o 
  -8   3   1       21.85       18.38      4.74 o 
  -7   3   1       88.54       94.30      5.04 o 
  -6   3   1        3.59       -0.56      5.88 o 
  -5   3   1     1676.95     1797.28     23.89 o 
  -4   3   1      111.80      133.91      4.04 o 
  -3   3   1      337.61      304.88      3.91 o 
  -2   3   1        0.20        2.13      4.15 o 
  -1   3   1       29.52       23.44      3.85 o 
   0   3   1      275.43      293.08      5.19 o 
   1   3   1      274.75      272.26      4.17 o 
   2   3   1     1719.45     1778.80      8.99 o 
   3   3   1     2260.60     2416.79     35.21 o 
   4   3   1     4198.69     4698.42     96.76 o 
   5   3   1       12.53        5.99      4.18 o 
   6   3   1        6.31       14.00      4.82 o 
   7   3   1        3.80       10.88      3.26 o 
   8   3   1      779.03      698.60     44.86 o 
   9   3   1      409.64      426.88      5.17 o 
  10   3   1      699.69      682.81     22.11 o 
  11   3   1      407.32      391.09     12.83 o 
  12   3   1      957.32      954.36     22.82 o 
  13   3   1      123.16      127.83     10.63 o 
  14   3   1      532.28      490.48     35.56 o 
  15   3   1        6.88        9.58      5.36 o 
  16   3   1      286.92      272.43     14.18 o 
  17   3   1        0.86       -2.73      8.16 o 
  18   3   1      373.62      389.85     25.25 o 
  19   3   1      151.62      159.96     44.14 o 
  20   3   1       25.54       66.62     25.69 o 
  21   3   1        6.57       -1.96     41.70 o 
 -20   4   1        2.34       37.55     29.23 o 
 -19   4   1        0.51        7.94     27.35 o 
 -18   4   1       41.99       80.36     26.08 o 
 -17   4   1       94.70      114.61     45.45 o 
 -16   4   1       25.09       31.51     13.87 o 
 -15   4   1      361.22      292.17     25.59 o 
 -14   4   1      482.08      396.68     27.04 o 
 -13   4   1      390.24      321.86     28.66 o 
 -12   4   1      177.42      189.41     14.12 o 
 -11   4   1      671.03      648.50     29.28 o 
 -10   4   1       44.22       51.98     14.26 o 
  -9   4   1       52.69       43.02      5.38 o 
  -8   4   1      109.63       95.54      6.83 o 
  -7   4   1      753.77      768.07     23.33 o 
  -6   4   1      103.16      101.43      6.38 o 
  -5   4   1      157.24      160.36      6.65 o 
  -4   4   1      277.36      298.41      5.95 o 
  -3   4   1      234.72      248.28      7.03 o 
  -2   4   1       79.09       91.44      5.37 o 
  -1   4   1       18.59       22.59      4.95 o 
   0   4   1      212.09      214.74      5.33 o 
   1   4   1      980.71     1046.96     14.21 o 
   2   4   1       36.38       50.58      4.85 o 
   3   4   1       61.05       78.85      6.57 o 
   4   4   1      149.26      182.61      5.71 o 
   5   4   1      439.84      459.21     12.17 o 
   6   4   1      233.01      251.92      6.09 o 
   7   4   1     1156.30     1137.35     14.17 o 
   8   4   1      419.64      375.00      7.39 o 
   9   4   1      505.43      481.40     11.99 o 
  10   4   1     2138.75     1973.85     43.64 o 
  12   4   1      273.41      260.70     27.97 o 
  13   4   1        4.02        3.04     40.00 o 
  14   4   1       17.85       36.20     22.49 o 
  15   4   1       23.65       51.16     31.17 o 
  16   4   1       97.10       59.09     24.41 o 
  17   4   1       19.45       45.60     33.49 o 
  18   4   1      109.59      131.67     27.41 o 
  19   4   1       16.00        5.58     28.53 o 
  20   4   1       19.13       32.93     29.03 o 
 -18   5   1       39.88       45.98     30.28 o 
 -17   5   1       17.39       76.12     27.49 o 
 -16   5   1      168.20      197.67     35.81 o 
 -15   5   1      359.66      346.69     36.12 o 
 -14   5   1        0.76        3.80      4.23 o 
 -13   5   1      272.25      208.02      9.69 o 
 -12   5   1      100.81       95.48      8.62 o 
 -11   5   1       17.98       10.83      8.47 o 
 -10   5   1      245.64      214.06      9.03 o 
  -9   5   1        4.74        1.96      8.42 o 
  -8   5   1      753.05      742.34     14.38 o 
  -7   5   1     1816.74     1768.36     32.65 o 
  -6   5   1      493.27      492.17     12.36 o 
  -5   5   1       10.55       23.91      7.59 o 
  -4   5   1        5.07       14.94      5.26 o 
  -3   5   1      604.10      630.20      8.35 o 
  -2   5   1     1557.56     1712.07     24.77 o 
  -1   5   1        1.79        9.95      5.93 o 
   0   5   1      420.13      503.14      8.25 o 
   1   5   1      170.25      179.70      6.67 o 
   2   5   1      180.49      207.90      8.45 o 
   3   5   1       27.53       43.10      9.28 o 
   4   5   1        2.76        8.22      8.01 o 
   5   5   1       19.22       24.98      7.60 o 
   6   5   1       14.63       20.97      8.16 o 
   9   5   1      636.13      565.03      8.77 o 
  10   5   1      122.13       91.84      9.27 o 
  16   5   1        1.64       15.55     27.94 o 
  17   5   1        3.77       37.28     36.02 o 
  18   5   1       26.88       80.28     40.47 o 
 -11   6   1       23.43       15.19      6.27 o 
 -10   6   1      434.93      358.12     16.51 o 
  -9   6   1       98.42       93.17     13.40 o 
  -8   6   1      197.42      200.24     10.63 o 
  -7   6   1      160.05      157.51      8.84 o 
  -6   6   1       38.08       41.48      9.51 o 
  -5   6   1       88.63      104.75     10.40 o 
  -4   6   1        1.85       30.40     13.36 o 
  -3   6   1      234.95      232.74     13.14 o 
  -2   6   1      105.54      115.17      8.35 o 
  -1   6   1       43.87       49.41     11.23 o 
   0   6   1      121.67      121.39      8.93 o 
   1   6   1      476.40      486.30     14.37 o 
   2   6   1      871.42      878.59     14.59 o 
   3   6   1      205.71      213.66     13.57 o 
   4   6   1     1473.86     1590.53     22.33 o 
   5   6   1       30.56       36.75     10.66 o 
   6   6   1      642.99      621.63     46.55 o 
   7   6   1       21.69       26.63     14.12 o 
   8   6   1        6.48       14.38     18.85 o 
   9   6   1        0.03        5.72     13.40 o 
  10   6   1       23.79        9.31      9.68 o 
 -11   7   1       19.47       40.19     35.95 o 
 -10   7   1       96.75      118.71     26.21 o 
  -9   7   1       20.46       27.56     23.76 o 
  -8   7   1      461.78      477.20     25.39 o 
  -7   7   1      298.26      296.23     23.54 o 
  -6   7   1       50.41       65.19     12.91 o 
  -5   7   1        3.91       -0.18     13.14 o 
  -4   7   1       66.58       50.39     16.23 o 
  -3   7   1       20.20       35.68     16.58 o 
  -2   7   1     1026.42     1093.85     17.24 o 
  -1   7   1      397.55      418.05     18.16 o 
   0   7   1     1466.34     1553.63     23.84 o 
   1   7   1     1151.20     1195.00     31.74 o 
   2   7   1        1.96       12.79     13.66 o 
   3   7   1       87.26       99.94     13.77 o 
   4   7   1      320.61      321.67     16.91 o 
   5   7   1       62.09       29.39     31.46 o 
   6   7   1       60.41       57.05     20.30 o 
   7   7   1      187.24      199.19     35.79 o 
   8   7   1      195.04      141.96     43.88 o 
   9   7   1        5.50       -5.29     24.13 o 
  10   7   1       35.46       32.30     35.23 o 
 -11   8   1      119.70      179.41     48.58 o 
 -10   8   1       96.74      139.37     48.28 o 
  -9   8   1       68.79       79.94     28.65 o 
  -8   8   1       47.44       60.88     27.03 o 
  -7   8   1        0.00       14.54     14.16 o 
  -6   8   1      104.16       98.49     21.09 o 
  -5   8   1      465.25      475.87     22.39 o 
  -4   8   1       59.31       65.47     20.02 o 
  -3   8   1        5.28        9.55     15.89 o 
  -2   8   1      417.63      452.72     17.44 o 
  -1   8   1        4.22        2.13     15.33 o 
   0   8   1        1.59       11.96     26.67 o 
   1   8   1       10.98       22.56     25.80 o 
   2   8   1       59.01       75.70     17.96 o 
   3   8   1        6.36        9.93     18.82 o 
   4   8   1        5.22        8.37     20.78 o 
   5   8   1        5.72       -0.99     12.83 o 
   6   8   1       77.61       63.50     11.17 o 
   7   8   1      133.40      173.15     35.72 o 
   8   8   1       24.10       18.02     27.17 o 
   9   8   1      134.97      187.92     39.03 o 
  11   8   1       36.23       32.17     31.51 o 
  -5   9   1      137.90      155.62     18.74 o 
  -4   9   1       58.63       66.04     18.41 o 
  -3   9   1        0.07       14.38     18.14 o 
  -2   9   1       54.11       86.11     20.94 o 
  -1   9   1      110.67       98.45     22.96 o 
   0   9   1       52.56       54.58     17.23 o 
   1   9   1       47.88       49.70     16.73 o 
   2   9   1      189.71      164.25     16.89 o 
   3   9   1      174.52      195.08     20.08 o 
   4   9   1        8.14       11.26     17.67 o 
 -22   0   2       19.12       22.58     28.44 o 
 -20   0   2      115.66      128.50     23.32 o 
 -18   0   2      324.35      331.54     22.30 o 
 -16   0   2       73.00       73.48     23.21 o 
 -14   0   2      182.22      196.64     14.39 o 
 -12   0   2      300.87      278.58     17.93 o 
 -10   0   2      116.26      110.61      7.32 o 
  -8   0   2     1332.27     1330.32      9.31 o 
  -6   0   2     2999.70     2759.23     29.04 o 
  -4   0   2     4506.80     4221.30     45.07 o 
  -2   0   2    23208.95    22492.62    340.47 o 
   0   0   2        1.09        0.25      1.48 o 
   2   0   2    12029.33    11158.25     25.85 o 
   4   0   2     5119.68     4906.99     15.65 o 
   6   0   2     2411.64     2329.43     44.70 o 
   8   0   2      518.44      583.73      6.44 o 
  10   0   2      463.88      514.02      8.32 o 
  12   0   2       84.48       98.35     10.04 o 
  14   0   2     1007.14     1041.17     18.99 o 
  16   0   2       42.01       74.10     13.58 o 
  18   0   2        0.64       15.84     14.23 o 
  20   0   2       29.32       60.36     16.94 o 
  22   0   2      302.24      308.96     20.38 o 
 -22   1   2       27.81       42.26     12.75 o 
 -21   1   2      237.21      268.74     15.86 o 
 -20   1   2      146.88      164.79     13.26 o 
 -19   1   2      168.68      189.82     18.73 o 
 -18   1   2      469.80      455.12     16.08 o 
 -17   1   2       74.70       96.74     12.25 o 
 -16   1   2        9.57       14.16     10.58 o 
 -15   1   2      206.34      207.06     12.15 o 
 -14   1   2      258.48      280.28     12.05 o 
 -13   1   2       33.84       39.62      7.12 o 
 -12   1   2        2.02       17.19      7.46 o 
 -11   1   2      521.84      528.87     10.91 o 
 -10   1   2     1892.39     2067.12     23.06 o 
  -9   1   2     1172.34     1345.75     17.39 o 
  -8   1   2      269.83      262.39      4.69 o 
  -7   1   2      299.09      335.32      5.55 o 
  -6   1   2      306.34      368.67      3.91 o 
  -5   1   2    14147.04    14141.18    123.97 o 
  -4   1   2    46895.64    48785.71    172.72 o 
  -3   1   2    55215.97    55622.37    450.50 o 
  -2   1   2     3410.38     3323.89     17.22 o 
  -1   1   2     2910.47     2550.98     13.47 o 
   0   1   2       15.23       13.92      3.66 o 
   1   1   2     9936.84     9284.36    124.45 o 
   2   1   2      972.61      902.00     34.49 o 
   3   1   2     6659.46     6773.52    130.97 o 
   4   1   2     8528.29     7884.13    345.70 o 
   5   1   2     1523.56     1467.86     20.79 o 
   6   1   2        3.15        7.66      2.71 o 
   7   1   2      671.96      687.29      5.07 o 
   8   1   2        3.41        7.38      4.66 o 
   9   1   2      364.09      407.49      4.74 o 
  10   1   2      690.89      753.48      6.46 o 
  11   1   2      228.27      250.95     12.22 o 
  12   1   2       41.66       50.46      6.11 o 
  13   1   2      372.59      407.49      6.39 o 
  14   1   2      115.57      110.40      6.84 o 
  15   1   2        1.06       15.04      7.03 o 
  16   1   2      193.23      192.32      9.03 o 
  17   1   2      215.64      214.90     13.00 o 
  18   1   2      429.44      414.04     13.22 o 
  19   1   2      147.41      146.99     14.21 o 
  20   1   2        5.51       13.25     11.00 o 
  21   1   2        2.30        7.61     11.91 o 
 -21   2   2        5.59       31.25     20.42 o 
 -20   2   2        1.37        7.23     16.12 o 
 -19   2   2      175.23      181.35     13.55 o 
 -18   2   2        0.65       -3.23      9.79 o 
 -17   2   2      126.46      131.45     11.84 o 
 -16   2   2      219.62      218.82      9.90 o 
 -15   2   2     1441.51     1333.53     37.48 o 
 -14   2   2      144.08      135.51      7.26 o 
 -13   2   2     1126.20     1036.64     16.23 o 
 -12   2   2      325.66      322.24      6.63 o 
 -11   2   2       67.59       79.35      5.83 o 
 -10   2   2       68.57       66.33      4.68 o 
  -9   2   2      734.65      700.36     13.65 o 
  -8   2   2     3660.65     3601.96     21.22 o 
  -7   2   2     2069.97     2030.42     30.65 o 
  -6   2   2     1360.67     1433.52     14.99 o 
  -5   2   2       15.42       18.06      3.87 o 
  -4   2   2        6.02        4.68      4.16 o 
  -3   2   2     2139.29     2021.36     38.34 o 
  -2   2   2       60.39       62.38      5.25 o 
  -1   2   2     1625.97     1534.47     11.73 o 
   0   2   2     3363.12     3093.88     65.25 o 
   1   2   2      134.79      114.38      4.70 o 
   2   2   2      504.10      512.62      6.74 o 
   3   2   2     1063.38      946.25     14.40 o 
   4   2   2     1077.30      999.78     41.52 o 
   5   2   2     1733.10     1913.20     17.79 o 
   6   2   2       15.77        5.67      3.02 o 
   7   2   2      722.76      818.64      7.42 o 
   8   2   2     4020.68     4317.02     52.05 o 
   9   2   2       74.66       67.48      5.51 o 
  10   2   2      219.26      257.68     21.07 o 
  11   2   2       96.55      110.10      8.00 o 
  12   2   2     1245.99     1227.02     35.54 o 
  13   2   2      395.88      393.81     12.53 o 
  14   2   2       90.59       90.54     10.07 o 
  15   2   2      560.79      570.47     29.18 o 
  16   2   2        0.18        3.65      6.47 o 
  17   2   2      394.42      378.87     35.41 o 
  18   2   2      327.42      323.14     20.82 o 
  19   2   2      215.37      222.59     28.75 o 
  20   2   2      126.34      153.16     23.30 o 
  21   2   2       13.96        4.83     23.08 o 
 -21   3   2       11.17       42.45     27.02 o 
 -20   3   2       44.94       59.36     26.67 o 
 -19   3   2        5.49       20.39     19.50 o 
 -18   3   2       47.02       67.52     23.40 o 
 -17   3   2        0.35       27.54     21.96 o 
 -16   3   2       51.15       58.84     18.16 o 
 -15   3   2       79.80       65.11     16.47 o 
 -14   3   2      126.23      114.70      7.09 o 
 -13   3   2      156.57      139.69      8.29 o 
 -12   3   2     1095.62      991.24     25.61 o 
 -11   3   2     1053.91      965.19     42.99 o 
 -10   3   2       12.06       15.22      5.70 o 
  -9   3   2       95.92       74.12      4.68 o 
  -8   3   2        6.39       10.18      3.60 o 
  -7   3   2        8.04       19.03      3.57 o 
  -6   3   2        1.91        2.81      4.95 o 
  -5   3   2      392.53      434.08      5.70 o 
  -4   3   2     2027.28     2091.14     17.40 o 
  -3   3   2     1498.47     1547.45     19.87 o 
  -2   3   2     1398.15     1434.02     20.02 o 
  -1   3   2      453.46      480.94      9.62 o 
   0   3   2        0.13       -0.10      4.67 o 
   1   3   2     1942.34     1997.31     19.51 o 
   2   3   2      221.39      239.11      4.41 o 
   3   3   2     1958.11     1994.08     20.35 o 
   4   3   2     2014.14     2111.66     60.72 o 
   5   3   2        0.48       14.07     11.68 o 
   6   3   2     1506.15     1525.37     40.55 o 
   7   3   2      347.01      334.07      4.07 o 
   8   3   2      631.23      582.09     22.58 o 
   9   3   2     2885.53     3198.32     36.87 o 
  10   3   2       53.02       76.49     22.23 o 
  11   3   2      464.51      424.48     12.40 o 
  12   3   2      209.19      204.25     10.77 o 
  13   3   2       16.45       21.20      5.60 o 
  14   3   2      353.08      341.01     19.18 o 
  15   3   2       11.08       14.20      5.13 o 
  16   3   2      403.93      344.67     36.69 o 
  17   3   2        7.92       10.40      7.48 o 
  18   3   2      271.17      331.91     29.26 o 
  19   3   2      119.20      168.19     41.23 o 
  20   3   2       13.68       24.99     29.87 o 
 -20   4   2       17.88       50.31     28.80 o 
 -19   4   2       32.63       33.41     32.56 o 
 -18   4   2       30.64       56.36     26.10 o 
 -17   4   2       81.93       57.37     12.14 o 
 -16   4   2       30.16       28.84     15.05 o 
 -15   4   2      429.89      370.21     36.47 o 
 -14   4   2       86.28       78.07      8.97 o 
 -13   4   2      332.84      278.20     26.42 o 
 -12   4   2      290.97      271.19     16.19 o 
 -11   4   2        6.92       12.45      6.55 o 
 -10   4   2      180.15      161.59      9.08 o 
  -9   4   2       25.58       28.71      8.21 o 
  -8   4   2       40.92       48.72      7.48 o 
  -7   4   2       50.43       52.27      6.42 o 
  -6   4   2      129.31      133.68      4.50 o 
  -5   4   2      534.61      570.84      6.33 o 
  -4   4   2      332.39      352.60      5.29 o 
  -3   4   2      129.02      131.97      5.50 o 
  -2   4   2       66.36       73.77      5.97 o 
  -1   4   2       49.34       63.35      5.16 o 
   0   4   2     1353.38     1410.65      9.91 o 
   1   4   2      612.14      649.44     11.59 o 
   2   4   2      392.49      486.07      5.80 o 
   3   4   2       19.29       22.24      5.66 o 
   4   4   2      100.07      104.14      6.30 o 
   6   4   2      486.75      458.21     18.96 o 
   7   4   2      115.49       89.39     17.03 o 
   8   4   2        0.73        7.23     16.26 o 
   9   4   2     3280.29     3454.75     36.80 o 
  10   4   2        5.60      499.96    268.91 o 
  11   4   2        1.69        3.28     27.60 o 
  12   4   2      270.40      249.66     23.20 o 
  13   4   2      468.06      453.76     42.93 o 
  14   4   2       40.64       57.67     24.10 o 
  15   4   2      102.47      147.06     24.54 o 
  16   4   2       94.87       96.53     25.07 o 
  17   4   2       86.22       85.66     26.20 o 
  18   4   2        0.00       35.59     26.88 o 
  19   4   2      169.40      194.45     36.33 o 
 -18   5   2        1.80      -13.98     29.48 o 
 -17   5   2        1.88       -1.45     28.01 o 
 -16   5   2        1.21       31.43     35.04 o 
 -15   5   2       63.74       47.29      8.83 o 
 -14   5   2       36.43       19.96      6.37 o 
 -13   5   2       32.84       24.53      6.67 o 
 -12   5   2      113.13      101.87      9.25 o 
 -11   5   2       27.57       27.11     13.91 o 
 -10   5   2       80.49       70.47      7.57 o 
  -9   5   2     1914.69     1781.59     29.33 o 
  -8   5   2      972.49      974.48     16.39 o 
  -7   5   2       10.72       30.45      9.87 o 
  -6   5   2       13.31        7.51      5.40 o 
  -5   5   2       17.69       21.71      6.83 o 
  -4   5   2        5.42        5.22      5.71 o 
  -3   5   2      376.50      445.23      7.42 o 
  -2   5   2       30.32       23.20      6.09 o 
  -1   5   2      146.02      173.90      7.04 o 
   0   5   2      354.12      367.87      7.60 o 
   1   5   2        6.67        8.13      6.72 o 
   2   5   2      297.27      330.24      7.57 o 
   3   5   2      136.08      153.30      6.70 o 
   4   5   2      127.66      126.79     11.23 o 
   5   5   2        4.44        6.53      8.88 o 
   6   5   2        0.15        5.02      7.52 o 
   7   5   2      793.08      718.49     67.31 o 
   8   5   2       75.05       55.81     33.60 o 
  13   5   2      723.30      669.98     36.28 o 
  15   5   2      118.96       91.73     31.83 o 
  16   5   2      281.38      316.11     43.53 o 
  17   5   2       10.69       13.70     27.74 o 
  18   5   2        3.04       36.99     32.66 o 
 -12   6   2       14.98        7.20     10.23 o 
 -11   6   2       30.28       18.37     15.85 o 
 -10   6   2       17.35       15.92     10.17 o 
  -9   6   2      278.69      280.38     20.13 o 
  -8   6   2      168.38      156.54      9.57 o 
  -7   6   2       89.36       86.65      8.84 o 
  -6   6   2       54.10       74.11     10.38 o 
  -5   6   2        1.30       -2.64      9.54 o 
  -4   6   2      141.59      141.89      7.59 o 
  -3   6   2     1054.90     1097.23     25.72 o 
  -2   6   2     1237.33     1272.80     11.47 o 
  -1   6   2        1.81       16.36     12.93 o 
   0   6   2       61.80       78.63     10.15 o 
   1   6   2        0.14        8.13      8.24 o 
   2   6   2      101.63      141.21     21.76 o 
   3   6   2      159.10      176.79     11.89 o 
   5   6   2       35.38       21.80     11.70 o 
   6   6   2      138.98      167.77     16.49 o 
   7   6   2      465.55      402.04     12.27 o 
   8   6   2       54.21       33.38      5.88 o 
   9   6   2        1.73        4.23      8.92 o 
 -12   7   2        5.99       39.14     36.12 o 
 -11   7   2       19.16       23.51     26.40 o 
 -10   7   2      100.71       62.04     16.74 o 
  -9   7   2      106.67      103.34     18.88 o 
  -8   7   2        0.00       12.62     19.06 o 
  -7   7   2      319.16      353.99     17.22 o 
  -6   7   2        1.37        5.01     21.30 o 
  -5   7   2        8.10       19.17     13.42 o 
  -4   7   2      259.22      247.13     16.15 o 
  -3   7   2        2.31       17.86     11.11 o 
  -2   7   2      992.54      996.82     18.58 o 
  -1   7   2        9.20       19.05      9.51 o 
   0   7   2      740.14      794.57     36.64 o 
   1   7   2     1400.34     1525.42     34.99 o 
   2   7   2      125.83      137.21     16.71 o 
   3   7   2      615.08      661.07     18.85 o 
   4   7   2      450.14      442.25     19.64 o 
   5   7   2       10.33       13.38      9.27 o 
   6   7   2       32.91       25.53      8.56 o 
   7   7   2       24.18       28.69     21.39 o 
   8   7   2        0.17       -2.10     17.00 o 
   9   7   2       69.80       88.53     36.72 o 
  10   7   2       39.43       87.65     35.26 o 
 -11   8   2        2.75       38.27     29.91 o 
 -10   8   2      190.29      253.19     29.76 o 
  -9   8   2      104.70      154.49     36.84 o 
  -8   8   2       12.48       22.93     15.74 o 
  -7   8   2        0.73        7.87     14.75 o 
  -6   8   2      188.93      221.95     16.47 o 
  -5   8   2       41.04       31.42     16.06 o 
  -4   8   2      252.63      234.35     17.17 o 
  -3   8   2      494.37      517.60     23.26 o 
  -2   8   2      228.11      257.32     16.69 o 
  -1   8   2      151.44      146.26     17.05 o 
   0   8   2        7.95       25.93     14.15 o 
   1   8   2        2.49        9.58     14.27 o 
   2   8   2      138.95      122.70     14.31 o 
   3   8   2       86.95       94.23     14.31 o 
   4   8   2      742.52      675.82     58.10 o 
   5   8   2      410.51      348.70     34.30 o 
   6   8   2        0.99        7.78     15.85 o 
   7   8   2       56.88       26.44     39.22 o 
   8   8   2      260.09      301.71     42.22 o 
   9   8   2       42.67       56.62     39.48 o 
  10   8   2       27.86       38.81     29.79 o 
  -5   9   2       19.90       18.90     18.45 o 
  -4   9   2       45.31       36.45     18.53 o 
  -3   9   2        0.08       -2.84     23.54 o 
  -2   9   2       12.44        8.57     17.72 o 
  -1   9   2       15.34        2.83     17.46 o 
   0   9   2        0.00        3.15     17.00 o 
   1   9   2        8.89       20.10     16.57 o 
   2   9   2       12.33       27.49     16.19 o 
   3   9   2        7.50        4.84     17.96 o 
   4   9   2       45.79       83.25     39.49 o 
 -21   0   3      313.97      301.14     26.09 o 
 -19   0   3      146.20      189.62     23.34 o 
 -17   0   3      455.08      459.33     22.30 o 
 -15   0   3      125.16      122.69     17.60 o 
 -13   0   3      350.87      340.74     16.64 o 
 -11   0   3      587.21      582.77     19.88 o 
  -9   0   3       60.70       62.31      7.08 o 
  -7   0   3      733.62      779.23      8.69 o 
  -5   0   3      570.86      525.44     10.35 o 
  -3   0   3     1156.40      961.07     10.47 o 
  -1   0   3    36198.64    35812.92     73.12 o 
   1   0   3       54.29       47.48      2.90 o 
   3   0   3     1389.23     1259.43     39.15 o 
   5   0   3     2394.67     2211.38     11.96 o 
   7   0   3     2352.80     2454.61     14.70 o 
   9   0   3      375.10      375.71      6.52 o 
  11   0   3      288.89      322.09      7.42 o 
  13   0   3       57.20       62.73      8.51 o 
  15   0   3      932.70      953.30     35.09 o 
  17   0   3      145.23      183.33     34.57 o 
  19   0   3        5.45       22.92     20.78 o 
  21   0   3        1.75       22.04     26.48 o 
 -22   1   3       35.75       52.59     16.45 o 
 -21   1   3        0.11       30.45     16.72 o 
 -20   1   3      153.40      167.75     25.49 o 
 -19   1   3       45.94       49.27     15.55 o 
 -18   1   3       46.34       39.53     23.98 o 
 -17   1   3      170.05      181.99     12.06 o 
 -16   1   3      557.20      594.77     11.88 o 
 -15   1   3       44.43       47.25     10.21 o 
 -14   1   3     1174.28     1101.42     14.83 o 
 -13   1   3      137.47      122.76     11.19 o 
 -12   1   3      727.62      699.60     16.73 o 
 -11   1   3       31.73       41.59      5.97 o 
 -10   1   3      165.73      164.41      5.79 o 
  -9   1   3       13.16       13.39      5.09 o 
  -8   1   3      356.82      414.44      6.15 o 
  -7   1   3       74.96       92.20      4.46 o 
  -6   1   3      102.24      133.63      5.83 o 
  -5   1   3     5154.41     5057.72     37.70 o 
  -4   1   3     2100.68     2001.86     23.58 o 
  -3   1   3        3.50       34.81     12.38 o 
  -2   1   3     8529.62     8290.96     56.24 o 
  -1   1   3      996.80     1054.49      6.97 o 
   0   1   3     1659.28     1539.64     13.23 o 
   1   1   3      263.34      261.03      2.85 o 
   2   1   3    40527.24    35878.80   1410.33 o 
   3   1   3    17811.59    15126.24   1451.68 o 
   4   1   3       95.92       84.49      5.01 o 
   5   1   3     2175.20     2216.36     23.44 o 
   6   1   3     1875.51     1967.96     21.51 o 
   7   1   3      967.87      950.40     11.67 o 
   8   1   3     1058.13     1087.63     14.52 o 
   9   1   3      355.11      382.67      4.84 o 
  10   1   3        6.63       12.99      4.08 o 
  11   1   3        0.49        6.05      4.54 o 
  12   1   3        0.07        7.14      5.63 o 
  13   1   3      157.97      188.20      6.42 o 
  14   1   3       19.20       30.60      6.77 o 
  15   1   3       69.39       76.84      6.90 o 
  16   1   3      786.51      834.42     16.07 o 
  17   1   3      797.24      846.22     24.62 o 
  18   1   3       79.04       94.13     10.74 o 
  19   1   3      120.90      118.89     11.73 o 
  20   1   3      361.90      350.23     23.63 o 
  21   1   3      284.80      303.20     16.26 o 
 -21   2   3        2.91       10.39     15.34 o 
 -20   2   3        3.49       16.72     28.09 o 
 -19   2   3        4.77        6.27     21.36 o 
 -18   2   3        4.54       23.61     10.90 o 
 -17   2   3        1.87       -1.56     14.53 o 
 -16   2   3       73.34       72.97      8.52 o 
 -15   2   3       91.35      111.02      9.38 o 
 -14   2   3      368.00      356.51      9.07 o 
 -13   2   3       43.44       39.21      6.93 o 
 -12   2   3      160.03      143.05     15.71 o 
 -11   2   3       43.59       46.35      5.72 o 
 -10   2   3       10.36       11.21      4.90 o 
  -9   2   3     1738.44     1838.16     14.57 o 
  -8   2   3      391.89      405.92      6.36 o 
  -7   2   3     1003.41     1016.43      8.94 o 
  -6   2   3       52.58       44.30      4.68 o 
  -5   2   3     2360.82     2558.21     21.43 o 
  -4   2   3     1960.44     1982.28     27.74 o 
  -3   2   3     1352.23     1333.72     12.38 o 
  -2   2   3      133.70      144.32      4.70 o 
  -1   2   3      733.21      677.30      6.35 o 
   0   2   3        0.34       15.78      3.97 o 
   1   2   3      137.32      144.76      5.75 o 
   2   2   3      697.90      636.80      5.27 o 
   3   2   3       83.54       62.80      2.48 o 
   4   2   3       15.48       14.15      6.20 o 
   5   2   3       92.80       92.97      5.86 o 
   6   2   3      954.21      922.05     14.24 o 
   7   2   3      563.58      610.43     12.22 o 
   8   2   3      242.42      232.56      9.96 o 
   9   2   3      114.17      114.43      5.88 o 
  10   2   3      362.59      369.18      9.22 o 
  11   2   3       72.08       66.94      5.73 o 
  12   2   3       10.96        7.32      6.60 o 
  13   2   3        5.02        6.06     12.74 o 
  14   2   3       17.59       21.91      5.93 o 
  15   2   3      375.77      392.37     17.59 o 
  16   2   3       62.22       59.13      6.98 o 
  17   2   3        0.13        1.85      8.97 o 
  18   2   3      321.21      319.11     32.41 o 
  19   2   3        0.05       -4.24     21.31 o 
  20   2   3       80.69       64.45     22.94 o 
  21   2   3        1.32       13.30     22.43 o 
 -21   3   3       52.40       60.27     27.18 o 
 -20   3   3      108.36       91.78     18.32 o 
 -19   3   3        2.63       28.79     18.89 o 
 -18   3   3      305.88      253.74     25.45 o 
 -17   3   3       35.86       37.70     10.45 o 
 -16   3   3      401.37      374.19     15.17 o 
 -15   3   3        6.00        2.18      7.40 o 
 -14   3   3      378.62      324.17     17.80 o 
 -13   3   3      263.88      254.92      9.49 o 
 -12   3   3      908.93      850.92     12.46 o 
 -11   3   3      599.34      617.17     17.27 o 
 -10   3   3      558.52      576.38     13.57 o 
  -9   3   3      814.44      807.87     11.47 o 
  -8   3   3      367.31      367.70      6.78 o 
  -7   3   3     3282.43     3393.38     57.22 o 
  -6   3   3      596.93      606.55      7.66 o 
  -5   3   3      736.42      755.26     11.22 o 
  -4   3   3        1.51       11.61      5.71 o 
  -3   3   3       67.99       72.78      4.47 o 
  -2   3   3       63.23       75.18      4.90 o 
  -1   3   3      101.36      102.62      5.44 o 
   0   3   3      105.68      114.06      4.27 o 
   1   3   3     2946.35     3030.93     27.89 o 
   2   3   3       29.08       37.09      3.22 o 
   3   3   3     4336.19     4626.25     53.20 o 
   4   3   3      930.76     1181.00     12.99 o 
   5   3   3     3420.07     3528.78    107.74 o 
   6   3   3      175.45      154.81     17.26 o 
   8   3   3     2223.32     2244.42     26.89 o 
   9   3   3      293.65      320.62     24.01 o 
  10   3   3       93.40       89.88     16.65 o 
  11   3   3      384.14      423.11     26.99 o 
  12   3   3      173.19      160.82     18.32 o 
  13   3   3      321.09      357.40     33.05 o 
  14   3   3      220.69      259.24     24.59 o 
  15   3   3        3.64        7.03     20.80 o 
  16   3   3      541.10      617.57     24.98 o 
  17   3   3       49.82       46.37     29.41 o 
  18   3   3       61.98       94.51     23.50 o 
  19   3   3        3.32       -5.73     31.12 o 
  20   3   3        4.09       24.24     25.50 o 
 -20   4   3       77.14      102.81     29.20 o 
 -19   4   3        5.23       18.79     26.49 o 
 -18   4   3       20.06        8.34     35.02 o 
 -17   4   3       43.80       34.34      8.55 o 
 -16   4   3      110.50       86.29     11.11 o 
 -15   4   3      203.82      177.99     32.57 o 
 -14   4   3      210.88      213.20     29.27 o 
 -13   4   3      360.23      332.49     12.15 o 
 -12   4   3      547.74      516.01     37.34 o 
 -11   4   3      155.72      140.71      8.19 o 
 -10   4   3      503.83      448.94     28.84 o 
  -9   4   3       17.86       12.10      7.05 o 
  -8   4   3      152.01      120.69      4.82 o 
  -7   4   3        0.26        1.63      4.55 o 
  -6   4   3      347.38      366.05      6.00 o 
  -5   4   3      268.17      258.97      8.88 o 
  -4   4   3       80.43       77.15      4.75 o 
  -3   4   3        2.53        2.72      5.32 o 
  -2   4   3      111.09      108.01      5.54 o 
  -1   4   3     2152.82     2251.15     36.04 o 
   0   4   3      899.24     1020.24     10.33 o 
   1   4   3        0.02        1.30      6.20 o 
   2   4   3       27.55       30.36      4.82 o 
   3   4   3      248.69      265.10      5.46 o 
   4   4   3     2265.38     2452.15     37.32 o 
   5   4   3      611.47      625.16     24.86 o 
   6   4   3      698.37      621.30     19.32 o 
   7   4   3        0.06      -15.01     21.69 o 
  12   4   3       71.33       33.76     31.44 o 
  13   4   3       18.47       -8.62     21.76 o 
  14   4   3     1945.67     1962.70     57.66 o 
  15   4   3      159.00      148.43     24.26 o 
  16   4   3        0.20      -19.68     32.42 o 
  17   4   3       90.49      138.48     25.90 o 
  18   4   3        4.45       14.61     26.73 o 
  19   4   3       33.83       38.93     27.83 o 
 -18   5   3       51.55       39.54     29.95 o 
 -17   5   3      416.35      394.42     39.88 o 
 -15   5   3       66.23       53.08     14.67 o 
 -14   5   3      142.18      101.35     10.77 o 
 -13   5   3        2.14        8.27      7.82 o 
 -12   5   3       58.45       55.38     10.55 o 
 -11   5   3       13.86        3.71      8.03 o 
 -10   5   3      350.70      319.40      9.85 o 
  -9   5   3      155.44      157.14      9.45 o 
  -8   5   3       85.16       91.77     12.68 o 
  -7   5   3       11.46       11.72      5.31 o 
  -6   5   3     2021.65     1993.01     18.03 o 
  -5   5   3      970.13      985.73      9.85 o 
  -4   5   3     1930.67     1968.30     28.45 o 
  -3   5   3      495.47      517.32      9.14 o 
  -2   5   3      719.41      726.18      8.92 o 
  -1   5   3        0.15        0.52      6.56 o 
   0   5   3        4.39        9.05      6.70 o 
   1   5   3      102.30      105.81      7.47 o 
   2   5   3        1.88       13.92     11.14 o 
   3   5   3        0.02        3.85      7.53 o 
   4   5   3      670.58      642.98     30.86 o 
   5   5   3        3.57        9.72      7.85 o 
   6   5   3      116.38      109.24      5.94 o 
   7   5   3       16.13       16.59      6.19 o 
   8   5   3      589.07      655.95     28.62 o 
   9   5   3       44.18       78.34     26.63 o 
  10   5   3      215.57      211.10     29.84 o 
  11   5   3       31.40       15.93     30.25 o 
  13   5   3        0.31        1.60     23.69 o 
  14   5   3        3.17        9.75     23.96 o 
  15   5   3       46.22       50.98     26.01 o 
  16   5   3      177.35      181.67     28.56 o 
  17   5   3       28.23       27.90     27.89 o 
  18   5   3        0.00       58.01     29.76 o 
 -13   6   3       60.58       29.04     27.27 o 
 -12   6   3      111.00       97.63     15.07 o 
 -11   6   3        7.75        9.47      9.24 o 
 -10   6   3       41.69       36.07     15.99 o 
  -9   6   3       59.54       57.68      9.74 o 
  -8   6   3      590.60      600.32     11.57 o 
  -7   6   3       98.36      101.64      9.27 o 
  -6   6   3        7.19       15.72      5.56 o 
  -5   6   3     1060.78     1076.16     14.53 o 
  -4   6   3      334.16      315.84      8.58 o 
  -3   6   3     1162.91     1100.87     26.30 o 
  -2   6   3       76.63       86.05     10.46 o 
  -1   6   3       20.83       20.49      8.15 o 
   0   6   3      148.37      174.33      7.71 o 
   1   6   3      428.60      469.52     11.02 o 
   2   6   3        6.76       19.40     11.02 o 
   3   6   3      213.30      188.59      9.60 o 
   4   6   3      380.42      349.76     10.22 o 
   5   6   3        1.74        8.33      8.36 o 
   6   6   3      151.08      129.88      8.72 o 
   7   6   3      518.52      392.84     29.77 o 
  16   6   3        3.45       17.80     35.99 o 
 -12   7   3        1.26       14.97     36.12 o 
 -11   7   3        0.61        8.25     13.22 o 
 -10   7   3       86.64       69.63     17.34 o 
  -9   7   3        2.39        2.46     10.50 o 
  -8   7   3       81.30       77.97     11.99 o 
  -7   7   3       82.60       81.58     11.68 o 
  -6   7   3      127.58      113.96     12.16 o 
  -5   7   3       91.74      102.34      8.61 o 
  -4   7   3       70.26       73.99      9.08 o 
  -3   7   3      222.42      237.43     18.52 o 
  -2   7   3      542.42      559.51     13.92 o 
  -1   7   3      293.48      336.81     21.79 o 
   0   7   3        7.54       15.94     13.38 o 
   1   7   3      147.85      154.38     10.16 o 
   2   7   3       65.24       69.67     19.08 o 
   3   7   3       78.18       69.44     18.82 o 
   4   7   3      224.37      203.24     19.19 o 
   5   7   3        7.46       16.58      9.36 o 
   6   7   3      200.02      179.12     17.00 o 
   7   7   3        2.67       10.33      8.84 o 
 -11   8   3       15.99       33.24     29.58 o 
 -10   8   3        1.42       18.09     49.05 o 
  -9   8   3      118.95      139.16     27.90 o 
  -8   8   3        5.71       19.98     14.78 o 
  -7   8   3       19.05       18.78     15.26 o 
  -6   8   3      246.73      236.08     24.36 o 
  -5   8   3       25.03       11.43     16.57 o 
  -4   8   3      335.70      363.94     17.75 o 
  -3   8   3      179.78      167.99     13.94 o 
  -2   8   3      330.99      334.32     14.95 o 
  -1   8   3      262.22      255.67     15.45 o 
   0   8   3       52.94       65.50     12.86 o 
   1   8   3      608.27      633.64     37.52 o 
   2   8   3     1238.85     1201.11     80.00 o 
   3   8   3      155.33      150.81     30.13 o 
   4   8   3       97.76       91.04     15.89 o 
   5   8   3      270.77      214.66     12.50 o 
   6   8   3        0.42       35.46     38.86 o 
   9   8   3       10.69       59.24     43.98 o 
  10   8   3        9.14       33.66     38.26 o 
  -4   9   3       62.46       53.65     22.44 o 
  -3   9   3        0.01        5.00     17.82 o 
  -2   9   3        0.00       15.80     17.45 o 
  -1   9   3        2.98       10.18     22.38 o 
   0   9   3       25.64       41.52     14.35 o 
   1   9   3       38.80       46.35     15.05 o 
   2   9   3        0.08        4.05     15.39 o 
   3   9   3        5.40       10.86     14.62 o 
   4   9   3       57.50       72.18     40.41 o 
 -22   0   4        7.74       64.67     27.07 o 
 -20   0   4        0.06       -6.31     47.43 o 
 -18   0   4       75.08      112.77     21.97 o 
 -16   0   4       66.09       61.51     39.01 o 
 -14   0   4      483.43      503.03     12.32 o 
 -12   0   4      227.39      218.29      9.64 o 
 -10   0   4      190.47      255.77     14.10 o 
  -8   0   4      710.86      667.33      8.60 o 
  -6   0   4     1250.95     1057.01     32.03 o 
  -4   0   4     1778.14     1778.38     93.09 o 
  -2   0   4     7599.00     7563.80    110.91 o 
   0   0   4     1284.11     1422.34     42.02 o 
   2   0   4     2594.66     2544.02     10.15 o 
   4   0   4     1402.39     1437.51     30.86 o 
   6   0   4       87.76       64.25      6.47 o 
   8   0   4       88.90       85.43     10.98 o 
  10   0   4      243.94      282.22      8.56 o 
  12   0   4       30.60       35.86      8.23 o 
  14   0   4       92.12       78.50      9.60 o 
  16   0   4        0.27        2.02     12.27 o 
  18   0   4      183.78      202.00     22.78 o 
  20   0   4     1301.05     1298.80     64.29 o 
 -22   1   4        0.25       27.80     16.79 o 
 -21   1   4        3.34       14.08     15.16 o 
 -20   1   4       27.52       35.62     16.61 o 
 -19   1   4       78.78      111.61     17.83 o 
 -18   1   4        0.22       16.68     14.75 o 
 -17   1   4        6.73        9.90     12.01 o 
 -16   1   4      167.89      182.06     12.16 o 
 -15   1   4      642.09      652.97     12.00 o 
 -14   1   4      269.88      263.48      9.45 o 
 -13   1   4        7.86       16.86      7.75 o 
 -12   1   4        5.79        3.40      7.01 o 
 -11   1   4      414.35      406.77      7.28 o 
 -10   1   4      122.67      101.20      5.88 o 
  -9   1   4       46.25       61.44      5.95 o 
  -8   1   4      699.12      640.34      6.57 o 
  -7   1   4     2392.61     2458.03     52.93 o 
  -6   1   4     9098.65     9139.05     27.62 o 
  -5   1   4    10654.23    11049.51     74.81 o 
  -4   1   4     5981.90     6294.78     67.39 o 
  -3   1   4     1006.04      849.49      6.79 o 
  -2   1   4     3907.17     3931.84     36.31 o 
  -1   1   4     1622.53     1460.41     14.04 o 
   0   1   4     4341.70     4271.92     48.67 o 
   1   1   4    11886.82    11701.63    200.31 o 
   2   1   4      172.35      196.45      6.96 o 
   3   1   4      773.00      872.78     33.49 o 
   4   1   4     1849.12     1934.62     32.98 o 
   5   1   4      138.02      142.48      3.27 o 
   6   1   4       69.47       78.44      5.40 o 
   7   1   4      482.04      487.52     11.25 o 
   8   1   4     1402.75     1454.01     10.55 o 
   9   1   4       85.63       75.74      4.31 o 
  10   1   4      638.44      679.28     17.24 o 
  11   1   4     1536.81     1643.73     40.20 o 
  12   1   4       65.49       62.17      5.76 o 
  13   1   4       64.51       60.67      7.48 o 
  14   1   4       73.96       79.67      7.73 o 
  15   1   4        2.47       19.92     11.87 o 
  16   1   4      100.21      108.26      7.83 o 
  17   1   4       94.28       77.55     11.41 o 
  18   1   4      527.53      549.88     16.22 o 
  19   1   4        3.17       12.51     12.72 o 
  20   1   4       73.60       79.00     10.61 o 
  21   1   4      102.85       92.07     19.73 o 
 -21   2   4        0.27        7.40     13.19 o 
 -20   2   4      138.73      117.94     16.84 o 
 -19   2   4      153.02      176.95     28.27 o 
 -18   2   4       88.59      105.51     16.10 o 
 -17   2   4       19.89       13.59     11.84 o 
 -16   2   4       10.13        4.36      9.68 o 
 -15   2   4      227.39      201.91      8.94 o 
 -14   2   4      628.04      605.09     16.36 o 
 -13   2   4      226.18      207.11      9.55 o 
 -12   2   4      186.29      174.72      7.01 o 
 -11   2   4       24.21       16.26      5.99 o 
 -10   2   4      445.54      458.17      6.76 o 
  -9   2   4      567.77      492.17      9.85 o 
  -8   2   4    11149.17    11201.04    135.99 o 
  -7   2   4     1330.88     1439.52     20.72 o 
  -6   2   4     3102.68     3222.03     12.00 o 
  -5   2   4       24.90       33.32      4.83 o 
  -4   2   4      584.30      588.73      8.51 o 
  -3   2   4     1491.29     1576.42     21.24 o 
  -2   2   4     2142.63     2155.32     24.30 o 
  -1   2   4      738.29      704.52      5.85 o 
   0   2   4      485.38      478.38     12.09 o 
   1   2   4     1092.96     1120.74     17.94 o 
   2   2   4     1075.87      976.91      8.84 o 
   3   2   4      433.29      335.08      9.43 o 
   4   2   4      735.25      612.26     11.23 o 
   5   2   4      184.87      217.84     13.82 o 
   6   2   4     2224.86     2540.16     43.67 o 
   7   2   4     1711.78     1894.05     10.29 o 
   8   2   4     1143.12     1172.58     31.54 o 
   9   2   4      316.13      276.07     14.64 o 
  10   2   4       18.99       22.78      4.80 o 
  11   2   4       69.65       68.69      3.50 o 
  12   2   4       86.43       87.07      6.93 o 
  13   2   4      153.82      158.85      7.08 o 
  14   2   4       88.01       83.08      5.31 o 
  15   2   4      570.75      533.37     19.04 o 
  16   2   4      219.03      212.54     13.34 o 
  17   2   4       24.27       23.60      9.58 o 
  18   2   4        1.85        8.60      6.40 o 
  19   2   4       48.08       47.74     20.53 o 
  20   2   4       37.47       36.23     21.92 o 
  21   2   4       43.89       27.05     31.07 o 
 -21   3   4       67.70      113.12     27.78 o 
 -20   3   4       89.88       59.47     21.13 o 
 -19   3   4       69.22       58.88     19.72 o 
 -18   3   4      137.63      122.45     24.25 o 
 -17   3   4      311.93      280.57     10.27 o 
 -16   3   4       84.21       63.74      9.59 o 
 -15   3   4       31.83       29.11      8.54 o 
 -14   3   4       63.31       53.53      8.14 o 
 -13   3   4       34.00       45.76      9.00 o 
 -12   3   4     1501.38     1303.02     14.75 o 
 -11   3   4     3227.08     3102.93     51.74 o 
 -10   3   4        4.09        3.98      6.79 o 
  -9   3   4      124.80      131.46      5.96 o 
  -8   3   4       43.04       30.49     10.43 o 
  -7   3   4      358.85      353.02      9.31 o 
  -6   3   4      777.67      794.53      8.92 o 
  -5   3   4       13.02       15.46      5.92 o 
  -4   3   4      211.22      250.86     14.43 o 
  -3   3   4       59.39       62.56      7.69 o 
  -2   3   4      352.47      361.48      6.40 o 
  -1   3   4       24.02       30.17      4.63 o 
   0   3   4      322.78      342.49      6.45 o 
   1   3   4      299.87      288.55      5.07 o 
   2   3   4       11.91       15.94      3.73 o 
   3   3   4      922.56      947.82      7.87 o 
   4   3   4       12.93       28.21      2.90 o 
   5   3   4      486.80      520.77     15.50 o 
   6   3   4      439.00      416.29      6.89 o 
   7   3   4        7.53        1.55     10.49 o 
   8   3   4       36.62       38.15      4.68 o 
   9   3   4     1181.46     1091.70     37.16 o 
  10   3   4      297.83      291.62     18.05 o 
  11   3   4       63.99       77.56     25.25 o 
  13   3   4       71.26       85.78     25.56 o 
  14   3   4       97.81      111.91     27.35 o 
  15   3   4       23.85       32.82     20.70 o 
  16   3   4       68.79       78.10     21.55 o 
  17   3   4      128.04      163.73     22.27 o 
  18   3   4      170.91      193.18     24.16 o 
  19   3   4       18.57       49.04     24.06 o 
  20   3   4       19.12       30.65     25.51 o 
 -20   4   4       97.58       99.08     48.43 o 
 -19   4   4       34.10       33.96     27.58 o 
 -18   4   4        6.05       46.22     31.37 o 
 -17   4   4       60.99       75.02     10.21 o 
 -16   4   4      408.76      342.54     23.71 o 
 -15   4   4      284.75      200.59     26.47 o 
 -14   4   4        2.21        2.79      4.02 o 
 -13   4   4       25.62       22.80      6.35 o 
 -12   4   4      458.66      405.52     24.03 o 
 -11   4   4      369.33      372.75     38.36 o 
 -10   4   4      259.93      241.36     10.48 o 
  -9   4   4       16.28       22.71      4.30 o 
  -8   4   4       19.67       17.23      7.65 o 
  -7   4   4      132.21      137.87     15.70 o 
  -6   4   4       20.76       28.08      5.81 o 
  -5   4   4      217.04      181.89      5.67 o 
  -4   4   4        1.47       12.78      6.19 o 
  -3   4   4       17.94       10.24      5.07 o 
  -2   4   4       69.61       86.02      5.34 o 
  -1   4   4      306.53      331.57      7.86 o 
   0   4   4     3541.00     3785.65     38.59 o 
   1   4   4       15.03       10.10      5.23 o 
   2   4   4        7.11       15.06      4.82 o 
   3   4   4        9.97       16.36      4.24 o 
   4   4   4       22.50       24.64      4.05 o 
   5   4   4      516.49      488.06     12.25 o 
   6   4   4      525.10      465.01     36.62 o 
   8   4   4      121.53      135.87     25.06 o 
  11   4   4     1615.50     1665.26     38.04 o 
  12   4   4      159.97      202.68     31.21 o 
  13   4   4       58.77       71.34     32.88 o 
  14   4   4      200.74      222.83     24.18 o 
  15   4   4       55.14       60.98     29.95 o 
  16   4   4      110.36      105.11     24.78 o 
  17   4   4        7.38       35.44     35.82 o 
  18   4   4        0.58       10.21     26.55 o 
  19   4   4        0.72       36.16     34.85 o 
 -18   5   4        0.00       -5.83     40.50 o 
 -17   5   4      237.41      219.16     30.71 o 
 -15   5   4       89.79       58.25      9.94 o 
 -14   5   4      190.20      195.78     13.04 o 
 -13   5   4       20.42       17.56      9.35 o 
 -12   5   4        0.00        6.88      9.32 o 
 -11   5   4      130.78      122.25     12.30 o 
 -10   5   4      193.23      197.61     19.41 o 
  -9   5   4        9.15       27.98     14.88 o 
  -8   5   4      173.99      167.36      4.46 o 
  -7   5   4     1740.25     1585.54     44.60 o 
  -6   5   4     1413.46     1360.82     21.92 o 
  -5   5   4        1.40       16.09      5.79 o 
  -4   5   4      388.12      366.79      7.41 o 
  -3   5   4       49.14       57.76      6.29 o 
  -2   5   4       21.69       29.98      7.08 o 
  -1   5   4      224.90      232.31      6.70 o 
   0   5   4      123.16      135.50      6.27 o 
   1   5   4      646.92      674.50     15.00 o 
   2   5   4       32.63       33.76      5.42 o 
   3   5   4       56.97       68.78      5.12 o 
   4   5   4      138.31      153.30      5.16 o 
   5   5   4       49.88       46.25      5.51 o 
   6   5   4       36.08       28.49      3.80 o 
   7   5   4       17.21       21.41      3.67 o 
   8   5   4      211.30      249.85     29.48 o 
  13   5   4       19.20      -20.08     70.91 o 
  14   5   4       10.33       10.37     29.81 o 
  15   5   4        0.89        0.03     31.91 o 
  16   5   4      355.76      348.88     29.62 o 
  17   5   4        4.96      -16.43     29.39 o 
  18   5   4       22.69       37.78     35.89 o 
 -14   6   4       13.64       17.59     13.54 o 
 -13   6   4      295.68      273.39     11.59 o 
 -12   6   4        1.54       14.28     10.06 o 
 -11   6   4        4.95       19.75     14.85 o 
 -10   6   4      145.03      135.65     12.42 o 
  -9   6   4       11.28       22.58     13.10 o 
  -8   6   4       59.37       55.26     10.58 o 
  -7   6   4      137.45      140.55     12.52 o 
  -6   6   4      390.65      381.53      9.89 o 
  -5   6   4     3146.48     3238.58     41.31 o 
  -4   6   4      256.38      285.33      8.97 o 
  -3   6   4     3223.85     3288.21     35.92 o 
  -2   6   4       64.66       61.92      8.63 o 
  -1   6   4       14.93       21.53      7.45 o 
   0   6   4       62.79       71.62      7.97 o 
   1   6   4      961.12      990.47     29.19 o 
   2   6   4       29.71       36.84      7.12 o 
   3   6   4      308.88      299.70      7.52 o 
   4   6   4      238.56      221.59     12.86 o 
   5   6   4       45.01       32.50      6.84 o 
   6   6   4     1101.86      976.89     42.26 o 
   7   6   4       12.61       13.05      3.97 o 
  16   6   4       40.62       58.72     31.58 o 
 -12   7   4       35.92       44.90     15.24 o 
 -11   7   4      219.40      199.69     15.72 o 
 -10   7   4      115.18       89.37     13.78 o 
  -9   7   4        4.83       -4.04     11.32 o 
  -8   7   4        0.45       -3.81     11.61 o 
  -7   7   4       61.12       48.92     12.00 o 
  -6   7   4       20.66       18.69     10.27 o 
  -5   7   4       56.61       61.62     12.14 o 
  -4   7   4        1.60       10.04      9.27 o 
  -3   7   4       25.07       28.84     11.49 o 
  -2   7   4        0.40        9.49      8.98 o 
  -1   7   4      124.68      123.64     10.54 o 
   0   7   4      496.65      480.54     19.55 o 
   1   7   4      543.83      524.12     12.42 o 
   2   7   4      282.35      241.45     10.37 o 
   3   7   4        0.04        1.32     10.86 o 
   4   7   4        2.97        2.18      9.27 o 
   5   7   4        9.51        9.51      8.33 o 
   6   7   4      125.28       91.50      9.71 o 
   7   7   4      122.82       81.85      6.55 o 
 -11   8   4      103.25      103.65     39.87 o 
 -10   8   4       93.05      126.81     29.05 o 
  -9   8   4       25.74       32.46     15.19 o 
  -8   8   4       57.26       60.83     15.78 o 
  -7   8   4       36.85       50.04     16.11 o 
  -6   8   4       62.19       63.60     16.35 o 
  -5   8   4        0.86        4.99     17.96 o 
  -4   8   4        0.54       -6.65     16.25 o 
  -3   8   4       26.62       26.13     13.52 o 
  -2   8   4       46.20       63.44     12.49 o 
  -1   8   4       54.03       58.97     14.24 o 
   0   8   4      227.83      215.47     13.44 o 
   1   8   4        7.78       -4.81     12.31 o 
   2   8   4      578.87      505.61     33.24 o 
   3   8   4      220.77      191.10     31.33 o 
   4   8   4       32.75       41.92     14.92 o 
  -4   9   4       15.78       30.98     18.42 o 
  -3   9   4        4.14        4.04     17.87 o 
  -2   9   4       81.91       95.56     21.23 o 
  -1   9   4       90.17      104.77     17.51 o 
   0   9   4      216.74      190.66     14.90 o 
   1   9   4      158.61      192.90     23.85 o 
   2   9   4        2.51        6.94     13.47 o 
   3   9   4       49.44       67.52     39.54 o 
 -21   0   5      138.67      160.87     26.87 o 
 -17   0   5      506.91      493.03     31.25 o 
 -15   0   5     2372.46     2325.02     30.78 o 
 -13   0   5      904.10      902.98     23.41 o 
 -11   0   5       30.79       20.18     10.01 o 
  -9   0   5     2011.60     1845.48     22.99 o 
  -7   0   5     5252.14     5078.72     86.26 o 
  -5   0   5      252.34      282.69      7.85 o 
  -3   0   5      422.39      445.14     16.10 o 
  -1   0   5    61904.52    64518.59   1088.81 o 
   1   0   5       28.90       29.33      9.48 o 
   3   0   5      849.78      799.48      7.26 o 
   5   0   5      482.90      538.80      9.19 o 
   7   0   5        9.55        9.25      7.18 o 
   9   0   5       50.99       55.02      8.68 o 
  11   0   5      476.10      475.30      8.95 o 
  13   0   5       41.54       39.45      9.67 o 
  15   0   5       23.62       33.94      9.90 o 
  17   0   5     1558.03     1664.12     53.98 o 
  19   0   5      296.46      322.31     16.23 o 
  21   0   5       39.48       33.00     20.15 o 
 -22   1   5        0.30       12.82     19.17 o 
 -21   1   5        7.19       38.49     18.49 o 
 -20   1   5       27.28       27.05     14.71 o 
 -19   1   5       20.65       29.54     16.57 o 
 -18   1   5       10.32       15.60     17.40 o 
 -17   1   5       88.22       97.58     12.47 o 
 -16   1   5       37.36       55.02     14.41 o 
 -15   1   5       65.23       67.75      9.96 o 
 -14   1   5      583.17      545.09     10.48 o 
 -13   1   5      441.51      402.87      8.84 o 
 -12   1   5        6.64       15.30      6.88 o 
 -11   1   5        8.83        4.44      6.32 o 
 -10   1   5       16.04       23.22      6.02 o 
  -9   1   5        9.86       22.05      6.38 o 
  -8   1   5      115.83       93.06      5.82 o 
  -7   1   5     1600.51     1569.37     23.71 o 
  -6   1   5      185.72      186.28      5.72 o 
  -5   1   5     6052.21     5976.46     49.14 o 
  -4   1   5    10047.29    10162.38     50.02 o 
  -3   1   5     1241.03     1167.46      9.83 o 
  -2   1   5     1830.65     1747.41     32.91 o 
  -1   1   5      134.73      134.03      6.00 o 
   0   1   5       51.54       41.68      3.87 o 
   1   1   5     1402.73     1381.14     10.99 o 
   2   1   5     6149.04     5925.47     47.70 o 
   3   1   5      466.75      410.49      8.29 o 
   4   1   5       70.16       61.93      2.55 o 
   5   1   5     2185.67     2148.20     37.45 o 
   6   1   5      311.83      334.31      7.04 o 
   7   1   5      638.29      661.26     12.60 o 
   8   1   5     2586.00     2796.52      9.64 o 
   9   1   5      240.12      241.64      4.56 o 
  10   1   5      272.06      263.22      5.25 o 
  11   1   5      156.45      181.17      5.48 o 
  12   1   5     1107.90     1168.79     15.26 o 
  13   1   5        6.22       11.28      6.69 o 
  14   1   5        1.01        9.15      5.99 o 
  15   1   5      248.43      253.72      8.46 o 
  16   1   5       55.12       52.19      9.74 o 
  17   1   5      112.54      117.22      8.83 o 
  18   1   5       77.56       78.35     11.70 o 
  19   1   5        0.31       -2.14      9.42 o 
  20   1   5       82.82       88.19     18.83 o 
  21   1   5      207.59      245.87     20.67 o 
 -21   2   5       24.35       19.77     14.55 o 
 -20   2   5       30.95       27.11     17.14 o 
 -19   2   5      148.74      123.60     16.51 o 
 -18   2   5       94.53       85.96     13.55 o 
 -17   2   5      750.08      753.63     49.05 o 
 -16   2   5        9.11       14.71     11.35 o 
 -15   2   5       80.30       66.10     11.04 o 
 -14   2   5      188.07      191.56     10.59 o 
 -13   2   5      911.90      883.98     12.03 o 
 -12   2   5       21.28       18.39      7.99 o 
 -11   2   5       10.74       24.72      7.40 o 
 -10   2   5      347.72      370.17      8.19 o 
  -9   2   5      588.65      581.27      9.51 o 
  -8   2   5     2044.74     1999.61     15.03 o 
  -7   2   5      367.17      433.11      8.42 o 
  -6   2   5      243.74      250.04      6.61 o 
  -5   2   5      210.46      262.34      7.54 o 
  -4   2   5      513.08      516.10     15.29 o 
  -3   2   5      422.50      431.67      6.66 o 
  -2   2   5        4.60        9.00      4.86 o 
  -1   2   5     1164.15     1092.96     24.65 o 
   0   2   5     3327.61     3361.57     42.07 o 
   1   2   5     2819.86     2860.16     31.27 o 
   2   2   5     3662.78     3974.26     43.22 o 
   3   2   5       14.21       33.13      7.07 o 
   4   2   5      710.57      778.11      7.47 o 
   5   2   5      218.81      200.54      9.18 o 
   6   2   5      326.73      317.60      9.98 o 
   7   2   5       30.75       31.45      5.58 o 
   8   2   5       10.38       21.47      6.69 o 
   9   2   5        2.78       10.32      7.27 o 
  10   2   5       22.46       21.65      3.47 o 
  11   2   5      764.48      763.08     24.65 o 
  12   2   5        2.26       21.54     12.21 o 
  13   2   5      408.67      389.59      6.27 o 
  14   2   5      121.91      120.97      9.95 o 
  15   2   5      743.92      694.36     19.98 o 
  16   2   5      150.61      142.65     13.01 o 
  17   2   5      232.38      215.02     19.94 o 
  18   2   5       20.13       41.89     26.37 o 
  19   2   5       13.42       41.90     27.31 o 
  20   2   5      172.57      180.33     22.93 o 
 -21   3   5       29.31       48.59     19.20 o 
 -20   3   5       29.24       25.65     21.29 o 
 -19   3   5       13.23       19.54     17.13 o 
 -18   3   5       13.36       16.11     10.29 o 
 -17   3   5       26.01       27.31     10.25 o 
 -16   3   5      151.43      139.10     10.15 o 
 -15   3   5      128.25      124.44      9.37 o 
 -14   3   5      136.18      142.28      8.10 o 
 -13   3   5      269.63      254.65      8.40 o 
 -12   3   5      120.14      127.51      7.39 o 
 -11   3   5      379.47      359.12     11.36 o 
 -10   3   5       32.42       39.98      6.32 o 
  -9   3   5      820.43      835.10     15.04 o 
  -8   3   5       48.53       57.86      8.42 o 
  -7   3   5       42.80       38.87      6.66 o 
  -6   3   5      159.69      165.65      6.98 o 
  -5   3   5      702.87      711.76     10.58 o 
  -4   3   5       19.00       18.27      6.25 o 
  -3   3   5        1.41        7.44      6.62 o 
  -2   3   5      260.72      245.15      7.10 o 
  -1   3   5      413.80      460.17      6.78 o 
   0   3   5      645.91      717.81     14.02 o 
   1   3   5      150.87      170.35      6.19 o 
   2   3   5     1847.53     1968.27     28.91 o 
   3   3   5      366.19      346.02      5.64 o 
   4   3   5     2146.25     2218.38     18.06 o 
   5   3   5        5.46       12.19     11.62 o 
   7   3   5        0.40        9.75      6.72 o 
   8   3   5      269.57      240.49     20.43 o 
   9   3   5       26.33       29.76      9.20 o 
  10   3   5      142.57      119.72      8.70 o 
  11   3   5     2524.34     2666.49     56.82 o 
  12   3   5      183.45      191.87     26.96 o 
  13   3   5        0.24        2.97      7.97 o 
  14   3   5      248.39      290.81     21.54 o 
  15   3   5      231.75      230.26     21.52 o 
  16   3   5       20.52       36.44     21.15 o 
  17   3   5       96.30      137.10     46.75 o 
  18   3   5       30.34       26.21     31.47 o 
  19   3   5        0.26       14.88     24.88 o 
  20   3   5        4.70       12.02     25.65 o 
 -20   4   5      114.05      106.19     29.90 o 
 -19   4   5       54.08       80.26     27.39 o 
 -18   4   5       14.08        8.27     13.64 o 
 -17   4   5       12.70       11.80     16.73 o 
 -16   4   5      142.17      131.75     18.32 o 
 -15   4   5       76.95       70.48      6.31 o 
 -14   4   5       41.50       31.72      5.99 o 
 -13   4   5      418.25      361.97     22.18 o 
 -12   4   5      260.04      243.37     21.15 o 
 -11   4   5       37.50       51.10      7.62 o 
 -10   4   5     1361.92     1279.23     23.50 o 
  -9   4   5      205.62      197.13      8.44 o 
  -8   4   5       56.47       70.65      9.46 o 
  -7   4   5     1169.54     1169.24     12.06 o 
  -6   4   5       36.50       41.79      9.28 o 
  -5   4   5        3.26        2.92      7.22 o 
  -4   4   5      243.92      257.28      6.82 o 
  -3   4   5        2.03        8.91      8.24 o 
  -2   4   5       16.82       16.41      5.94 o 
  -1   4   5      148.75      153.82      5.65 o 
   0   4   5     2896.00     3185.36     35.96 o 
   1   4   5      220.62      268.03      8.09 o 
   2   4   5       58.24       67.11      4.91 o 
   3   4   5     1285.14     1336.87     19.16 o 
   4   4   5     1090.07     1123.01     22.75 o 
   5   4   5       36.13       41.39      5.19 o 
   6   4   5       59.27       65.01      4.48 o 
   8   4   5       19.82       63.26     23.57 o 
   9   4   5       97.85       96.15     26.17 o 
  12   4   5       23.72       11.77     31.80 o 
  13   4   5      152.14      210.06     34.33 o 
  14   4   5        9.74        1.64     22.51 o 
  15   4   5       29.04       55.15     23.59 o 
  16   4   5        6.63        4.59     24.86 o 
  17   4   5        7.82       23.91     37.26 o 
  18   4   5      265.44      241.88     28.31 o 
  19   4   5        3.02       35.03     28.03 o 
 -18   5   5      341.86      438.24     39.04 o 
 -17   5   5       46.83       54.16     44.02 o 
 -16   5   5        0.50        7.64     10.51 o 
 -15   5   5      212.65      157.53     11.53 o 
 -14   5   5      133.46       93.29     17.39 o 
 -13   5   5        2.87       -0.52     13.56 o 
 -12   5   5       77.93       81.72     10.65 o 
 -11   5   5      146.12      158.06     11.13 o 
 -10   5   5       13.49       30.49     10.75 o 
  -9   5   5       35.50       43.17      6.85 o 
  -8   5   5      377.13      357.99      7.45 o 
  -7   5   5      599.13      556.05     24.64 o 
  -6   5   5      763.20      745.99     10.50 o 
  -5   5   5      353.67      331.14      7.57 o 
  -4   5   5       74.15       83.59      8.72 o 
  -3   5   5       31.61       31.94      7.02 o 
  -2   5   5      264.77      300.52      9.41 o 
  -1   5   5      341.99      377.27      7.79 o 
   0   5   5       47.25       63.03      6.23 o 
   1   5   5        0.69        6.88      6.48 o 
   2   5   5       60.50       71.86      5.81 o 
   3   5   5      619.41      617.67     10.34 o 
   4   5   5      598.67      571.86     15.35 o 
   5   5   5      643.06      601.89     16.61 o 
   6   5   5      467.28      375.05     55.03 o 
  13   5   5       90.89      133.01     36.73 o 
  14   5   5      137.15      168.48     25.16 o 
  15   5   5       39.10       30.21     26.70 o 
  16   5   5        2.06        4.84     42.24 o 
  17   5   5        4.14       43.66     29.68 o 
 -14   6   5      235.50      192.85     12.45 o 
 -13   6   5        7.48       11.56     11.09 o 
 -12   6   5        2.09       -9.28     14.62 o 
 -11   6   5      122.97      114.79     12.51 o 
 -10   6   5       29.61       25.77     10.33 o 
  -9   6   5      155.05      171.04     14.29 o 
  -8   6   5     1689.65     1596.69     33.35 o 
  -7   6   5     1561.05     1563.88     24.63 o 
  -6   6   5        0.48        2.54      7.46 o 
  -5   6   5        9.95       27.71     12.69 o 
  -4   6   5       93.40      109.57     12.86 o 
  -3   6   5      174.19      167.90      9.43 o 
  -2   6   5      183.63      177.10      8.71 o 
  -1   6   5        8.81       10.61      8.47 o 
   0   6   5       92.07      100.73      8.13 o 
   1   6   5       35.14       45.70     10.61 o 
   2   6   5        2.62       11.20      6.57 o 
   3   6   5        0.88       10.66      7.30 o 
   4   6   5      184.39      148.17      8.22 o 
   5   6   5       66.74       70.36      9.48 o 
   6   6   5      475.81      348.82      6.69 o 
   7   6   5      667.90      388.58     46.85 o 
  14   6   5        0.00       17.64     37.46 o 
  15   6   5       10.31       20.95     40.19 o 
  16   6   5        0.41       20.59     42.09 o 
 -14   7   5       77.10      146.37     40.99 o 
 -13   7   5        5.82       85.55     46.36 o 
 -12   7   5        9.00        9.94     15.36 o 
 -11   7   5       52.31       48.69     11.70 o 
 -10   7   5       36.10       40.40     15.65 o 
  -9   7   5       52.28       47.76     12.13 o 
  -8   7   5        0.05        8.80     13.35 o 
  -7   7   5        4.24       17.50      9.41 o 
  -6   7   5        3.52        8.79      8.90 o 
  -5   7   5       35.20       45.62      9.17 o 
  -4   7   5        6.75        6.03      9.48 o 
  -3   7   5       62.46       57.40     11.67 o 
  -2   7   5      187.29      191.04     11.21 o 
  -1   7   5      139.37      148.79     11.48 o 
   0   7   5      318.83      323.95     13.29 o 
   1   7   5      217.02      231.37     12.29 o 
   2   7   5      522.69      493.54     27.17 o 
   3   7   5      260.53      243.41      8.33 o 
   4   7   5       15.39       22.22      9.00 o 
   5   7   5       37.82       20.55      9.92 o 
   6   7   5        7.18       15.51     15.50 o 
   7   7   5        1.21      -34.97     34.97 o 
 -10   8   5       20.99       48.70     17.58 o 
  -9   8   5        0.27        7.13     13.11 o 
  -8   8   5       20.36       21.80     14.21 o 
  -7   8   5       24.17       21.24     13.67 o 
  -6   8   5       10.06       21.22     16.58 o 
  -5   8   5        8.88       15.50     15.56 o 
  -4   8   5        8.00        9.57     10.98 o 
  -3   8   5       32.11       43.90     12.49 o 
  -2   8   5       30.47       24.62     12.61 o 
  -1   8   5        0.01        3.76     12.45 o 
   0   8   5      129.84      165.85     31.97 o 
   1   8   5       62.86       67.27     15.39 o 
   2   8   5       63.49       59.45     12.90 o 
   3   8   5      170.28      132.82     17.98 o 
   4   8   5      444.72      355.84     17.53 o 
   5   8   5       77.52      109.03     38.59 o 
  -3   9   5       12.46       18.77     18.17 o 
  -2   9   5       35.55       47.92     17.60 o 
  -1   9   5       60.23       75.56     14.62 o 
   0   9   5       34.01       33.54     15.72 o 
   1   9   5        0.53        1.90     14.04 o 
   2   9   5        7.54        8.23     17.57 o 
 -22   0   6        7.40        1.77     28.53 o 
 -20   0   6        0.02       31.17     25.35 o 
 -18   0   6       28.56       22.01     17.83 o 
 -16   0   6        5.75       16.30     12.98 o 
 -14   0   6      399.95      415.16     15.40 o 
 -12   0   6       21.52       33.40      9.71 o 
 -10   0   6      116.97      109.73     10.84 o 
  -8   0   6       88.07       89.08     11.39 o 
  -6   0   6     1972.91     1858.85     59.25 o 
  -4   0   6      387.08      431.69     11.96 o 
  -2   0   6       10.29        4.24      6.94 o 
   0   0   6      800.37      895.55     10.84 o 
   2   0   6     9304.08     9151.30    157.09 o 
   4   0   6     6965.69     6761.62     20.68 o 
   6   0   6       93.23      117.39     10.04 o 
   8   0   6     2032.60     2264.62     27.77 o 
  10   0   6     2238.44     2236.21     23.89 o 
  12   0   6       51.69       66.43      8.35 o 
  14   0   6        0.92       14.51     10.45 o 
  16   0   6       56.19       62.92     12.06 o 
  18   0   6     1197.82     1087.94     18.46 o 
  20   0   6      462.35      496.59     17.94 o 
 -22   1   6       26.66       74.88     20.06 o 
 -21   1   6       33.24       40.88     18.97 o 
 -20   1   6        2.99       12.38     17.71 o 
 -19   1   6      141.98      171.90     21.79 o 
 -18   1   6      553.03      550.78     14.47 o 
 -17   1   6        8.69       13.73     18.60 o 
 -16   1   6      266.49      286.61     11.44 o 
 -15   1   6      855.14      821.17     12.24 o 
 -14   1   6        0.96        5.63      8.58 o 
 -13   1   6      122.28      105.67      8.81 o 
 -12   1   6      391.38      379.91      9.07 o 
 -11   1   6        0.53        2.40      7.48 o 
 -10   1   6      178.25      168.15      7.32 o 
  -9   1   6     1450.36     1415.09      9.41 o 
  -8   1   6      109.39      117.21      7.13 o 
  -7   1   6     1295.61     1359.76     14.30 o 
  -6   1   6        0.08        5.68      8.23 o 
  -5   1   6       70.20       82.97      7.15 o 
  -4   1   6        4.43        8.49      5.32 o 
  -3   1   6     1949.60     1781.10     31.88 o 
  -2   1   6    11835.54    11678.81    119.83 o 
  -1   1   6     2865.91     2721.60     23.41 o 
   0   1   6    12944.69    12841.43     57.25 o 
   1   1   6      833.78      811.83      7.94 o 
   2   1   6     2311.99     2313.01     11.41 o 
   3   1   6     2821.90     2787.65     12.10 o 
   4   1   6        0.59       12.05      4.76 o 
   5   1   6     2642.94     2824.60     14.55 o 
   6   1   6        1.51        0.61      3.20 o 
   7   1   6     1570.37     1740.35     11.05 o 
   8   1   6     1111.94     1159.21      8.15 o 
   9   1   6      116.26      129.42      4.43 o 
  10   1   6        8.49       15.47      5.11 o 
  11   1   6      130.79      152.48      5.25 o 
  12   1   6        3.62       21.01      5.35 o 
  13   1   6      200.82      192.65      6.82 o 
  14   1   6       14.94       21.54      9.58 o 
  15   1   6     1098.61     1107.50     21.01 o 
  16   1   6      934.15      965.23     20.38 o 
  17   1   6        9.01       31.38     13.71 o 
  18   1   6       35.85       36.29      8.66 o 
  19   1   6       56.54       57.61      8.80 o 
  20   1   6        0.22        4.57     18.37 o 
  21   1   6        0.23       -5.04     19.28 o 
 -21   2   6       13.91       25.13     15.13 o 
 -20   2   6        0.84        3.70     14.26 o 
 -19   2   6       34.40       41.80     15.42 o 
 -18   2   6        0.25       -2.56     12.31 o 
 -17   2   6       18.79       30.61     10.76 o 
 -16   2   6       28.18       28.45      9.91 o 
 -15   2   6       48.39       68.26     13.80 o 
 -14   2   6      483.91      474.05     10.57 o 
 -13   2   6      152.40      152.45      9.69 o 
 -12   2   6       38.96       33.47      7.54 o 
 -11   2   6       86.42       98.29      9.67 o 
 -10   2   6        2.84        0.16      9.44 o 
  -9   2   6     2660.59     2954.20     52.53 o 
  -8   2   6       54.29       74.76      8.75 o 
  -7   2   6     1062.51     1151.46     16.11 o 
  -6   2   6     5824.25     6288.85     84.45 o 
  -5   2   6       17.45       30.62      9.40 o 
  -4   2   6      894.75     1006.51     13.52 o 
  -3   2   6       31.11       31.46      5.25 o 
  -2   2   6        3.82        8.76      5.28 o 
  -1   2   6        2.89        8.70      4.67 o 
   0   2   6      335.95      321.75      5.01 o 
   1   2   6       25.58       39.43      3.98 o 
   2   2   6      905.12      881.55     13.37 o 
   3   2   6      117.28      130.53      5.87 o 
   4   2   6       58.60       56.84      3.52 o 
   5   2   6     1267.60     1248.32     58.88 o 
   6   2   6      218.37      281.37      9.96 o 
   7   2   6      371.36      413.32      7.55 o 
   8   2   6       90.74      107.57      9.14 o 
   9   2   6      230.07      261.60      9.30 o 
  10   2   6      307.37      297.30     13.13 o 
  11   2   6     2041.13     2089.96     29.03 o 
  12   2   6      651.22      636.32     19.92 o 
  13   2   6       32.99       34.11      3.76 o 
  14   2   6       12.75       15.86      4.00 o 
  15   2   6        0.33        4.53      8.13 o 
  16   2   6       14.34       16.08      6.56 o 
  17   2   6        1.33       11.75      7.49 o 
  18   2   6      280.34      288.92     16.59 o 
  19   2   6        4.71        3.79     20.57 o 
  20   2   6       15.60       33.86     22.03 o 
 -21   3   6      367.58      398.02     42.41 o 
 -20   3   6        0.24      -16.17     25.76 o 
 -19   3   6       23.70       35.12     16.89 o 
 -18   3   6       24.22       18.94     12.35 o 
 -17   3   6       95.12       56.92     14.76 o 
 -16   3   6      114.50      113.27     14.26 o 
 -15   3   6        1.24       16.44     11.46 o 
 -14   3   6       37.60       39.39      8.18 o 
 -13   3   6     1328.75     1188.27     16.94 o 
 -12   3   6      487.80      465.46      9.58 o 
 -11   3   6      420.77      420.35      9.93 o 
 -10   3   6       73.02       72.99      9.48 o 
  -9   3   6      170.06      183.58     12.28 o 
  -8   3   6      144.58      145.92      9.80 o 
  -7   3   6      117.97      154.56      8.06 o 
  -6   3   6        1.46       15.03      6.95 o 
  -5   3   6      136.70      162.23     10.82 o 
  -4   3   6       22.57       16.87      6.63 o 
  -3   3   6      129.69      130.75      7.57 o 
  -2   3   6       37.48       59.32      6.39 o 
  -1   3   6     1058.12     1146.12     11.85 o 
   0   3   6     1436.66     1593.75     11.94 o 
   1   3   6     1336.49     1400.77     12.16 o 
   2   3   6     1358.52     1463.50     21.82 o 
   3   3   6     1751.29     2035.84     13.01 o 
   4   3   6      190.70      195.10      7.98 o 
   5   3   6       16.17       23.42     17.57 o 
   6   3   6       25.13       31.43     10.61 o 
   7   3   6      194.81      175.04     21.63 o 
   8   3   6        9.94       14.29     13.06 o 
   9   3   6       48.92       44.12      6.19 o 
  10   3   6        0.48        7.94      6.12 o 
  11   3   6       24.41       36.36     12.77 o 
  12   3   6      172.14      145.57     23.59 o 
  13   3   6      330.91      324.89     41.07 o 
  14   3   6       29.12       25.71     17.13 o 
  15   3   6        6.98       11.34     10.18 o 
  16   3   6        2.96       26.63     31.34 o 
  17   3   6       23.26       23.35     23.89 o 
  18   3   6        3.26       25.25     23.70 o 
  19   3   6        1.43       23.12     24.59 o 
 -20   4   6       18.57       34.09     29.73 o 
 -19   4   6       95.05      117.12     16.04 o 
 -18   4   6       56.78       57.48     11.74 o 
 -17   4   6       27.48       18.17     11.94 o 
 -16   4   6        1.52       11.99     11.45 o 
 -15   4   6     1315.86     1014.92     78.99 o 
 -14   4   6      364.51      298.90     10.27 o 
 -13   4   6      343.65      302.30     10.96 o 
 -12   4   6      522.96      470.14      9.34 o 
 -11   4   6     2227.80     2028.20     49.66 o 
 -10   4   6      295.34      323.16     30.54 o 
  -9   4   6       39.71       32.24     12.78 o 
  -8   4   6       17.41       19.18      9.00 o 
  -7   4   6      182.79      192.84     15.21 o 
  -6   4   6       18.00       29.26      8.81 o 
  -5   4   6        0.50        2.65      7.69 o 
  -4   4   6     1329.44     1303.63     15.10 o 
  -3   4   6       34.88       49.82      6.77 o 
  -2   4   6     3107.04     3218.71     26.94 o 
  -1   4   6     1036.51     1009.30     15.72 o 
   0   4   6      250.12      253.67      7.55 o 
   1   4   6      184.47      177.29      5.74 o 
   2   4   6        2.53        7.59      4.37 o 
   3   4   6      262.08      285.98      5.19 o 
   4   4   6      649.86      666.78      9.78 o 
   5   4   6       96.73       80.93      4.27 o 
   6   4   6        5.20        1.66      4.08 o 
   7   4   6        0.16        2.19      3.77 o 
   9   4   6        0.09       43.49     26.09 o 
  11   4   6      748.29      752.01     33.84 o 
  12   4   6      188.61      197.10     32.47 o 
  13   4   6        3.73       45.77     33.72 o 
  14   4   6       23.08       40.29     33.80 o 
  15   4   6        0.21       10.57     23.42 o 
  16   4   6        0.16       16.21     25.21 o 
  17   4   6       69.49      124.32     26.79 o 
  18   4   6       97.94      141.80     28.51 o 
 -18   5   6        1.59       12.76     39.76 o 
 -17   5   6       70.52       60.92     34.20 o 
 -16   5   6        0.27       25.44     24.03 o 
 -15   5   6        7.56       10.57     16.13 o 
 -14   5   6       81.09       52.48     12.01 o 
 -13   5   6      483.30      456.19     32.98 o 
 -12   5   6        8.55        7.43      4.22 o 
 -11   5   6        1.08        3.66      8.65 o 
 -10   5   6      502.51      431.31     13.56 o 
  -9   5   6      248.16      264.28     12.16 o 
  -8   5   6     2575.78     2559.57     56.32 o 
  -7   5   6     1273.91     1267.94     26.39 o 
  -6   5   6       57.84       67.57      7.38 o 
  -5   5   6      146.26      143.12      7.43 o 
  -4   5   6        0.55        2.19      7.28 o 
  -3   5   6     1276.93     1302.20     17.53 o 
  -2   5   6       16.88       25.27      7.28 o 
  -1   5   6      207.46      208.68      6.92 o 
   0   5   6       19.98       22.90      6.48 o 
   1   5   6       26.02       26.34      6.28 o 
   2   5   6      169.45      165.12      6.71 o 
   3   5   6      737.14      739.57     17.80 o 
   4   5   6      313.42      299.57      5.33 o 
   5   5   6      248.65      249.48     13.48 o 
   6   5   6      617.08      535.09     40.30 o 
   7   5   6        3.03       22.48     26.25 o 
  13   5   6      188.94      224.83     37.59 o 
  15   5   6        0.10      -13.54     36.06 o 
  16   5   6       16.68       28.64     27.94 o 
  17   5   6       33.64       56.45     30.59 o 
 -13   6   6       52.67       41.19     12.70 o 
 -12   6   6       91.73       93.23     12.06 o 
 -11   6   6      101.28      112.77     12.17 o 
 -10   6   6        5.46       20.44     11.24 o 
  -9   6   6       94.10       93.15     17.75 o 
  -8   6   6       21.54       29.90     12.09 o 
  -7   6   6       68.97       88.21     11.29 o 
  -6   6   6       51.36       62.68     10.03 o 
  -5   6   6       12.92       18.09      8.32 o 
  -4   6   6     3031.78     2891.42     51.55 o 
  -3   6   6     2347.49     2401.12     38.72 o 
  -2   6   6      517.34      535.49     10.11 o 
  -1   6   6        0.91       10.08      8.14 o 
   0   6   6       10.94       18.03      9.07 o 
   1   6   6      103.44       95.26      7.35 o 
   2   6   6        1.80        6.60      7.07 o 
   3   6   6       59.11       51.13      6.22 o 
   4   6   6       93.26       86.66      7.78 o 
   5   6   6        1.73        7.27      6.22 o 
   6   6   6       18.89        9.92      3.86 o 
   7   6   6       22.78       25.05     31.84 o 
  15   6   6       17.64       59.53     30.71 o 
 -14   7   6      216.00      254.43     42.27 o 
 -13   7   6       74.73       90.17     16.90 o 
 -12   7   6      115.90      115.49     12.90 o 
 -11   7   6       94.34       98.11     16.94 o 
 -10   7   6      161.41      144.75     13.11 o 
  -9   7   6      159.32      168.08     15.15 o 
  -8   7   6        8.23       10.13     12.91 o 
  -7   7   6       11.88       16.09      8.24 o 
  -6   7   6        8.47       17.70      9.00 o 
  -5   7   6        4.74       17.28      9.66 o 
  -4   7   6        2.25       27.44     10.51 o 
  -3   7   6        0.45        7.38     11.89 o 
  -2   7   6        0.91       16.00     11.18 o 
  -1   7   6      457.84      450.38     11.09 o 
   0   7   6       52.59       50.47     11.42 o 
   1   7   6       31.93       42.06     11.33 o 
   2   7   6      140.46      134.76     11.65 o 
   3   7   6        0.80        2.99      7.57 o 
   4   7   6        7.19       23.01     14.00 o 
   5   7   6      233.56      161.07     26.65 o 
   6   7   6       95.45       70.38     17.83 o 
 -10   8   6        0.11        4.49     14.00 o 
  -9   8   6       24.34       53.70     13.92 o 
  -8   8   6       53.48       68.84     14.30 o 
  -7   8   6       52.24       64.17     14.56 o 
  -6   8   6        8.21       17.65     17.46 o 
  -5   8   6        0.99       -8.20     14.40 o 
  -4   8   6        1.61        2.46     11.37 o 
  -3   8   6       39.00       53.39     11.79 o 
  -2   8   6      103.94      104.14     13.10 o 
  -1   8   6      171.05      148.37     13.05 o 
   0   8   6        0.28        0.05     10.74 o 
   1   8   6        6.81       11.53     14.53 o 
   2   8   6       46.88       44.86     13.95 o 
   3   8   6       65.91       77.65     12.73 o 
   5   8   6        6.65       23.27     35.15 o 
   7   8   6       45.29       71.58     43.09 o 
  -1   9   6        9.62       13.42     18.37 o 
   0   9   6       33.43       36.63     16.23 o 
 -21   0   7       15.84      -18.78     27.90 o 
 -19   0   7        2.64       -2.15     19.18 o 
 -17   0   7      109.85      131.71     17.40 o 
 -15   0   7      513.39      465.95     17.39 o 
 -13   0   7     2634.19     2597.03     25.72 o 
 -11   0   7       29.60       41.51      9.56 o 
  -9   0   7      621.22      597.36     32.02 o 
  -7   0   7      341.21      316.28     12.48 o 
  -5   0   7     4246.46     4178.17     80.52 o 
  -3   0   7      698.47      665.86     12.59 o 
  -1   0   7      937.70      964.81     11.63 o 
   1   0   7     1056.08      907.55     18.73 o 
   3   0   7     4959.91     5237.63     29.41 o 
   5   0   7     2574.22     2511.97     20.50 o 
   7   0   7      221.57      219.34      6.95 o 
   9   0   7      900.42      916.62     19.93 o 
  11   0   7        4.60       18.74     11.53 o 
  13   0   7      286.61      291.58     12.15 o 
  15   0   7        7.15       12.28     10.20 o 
  17   0   7       49.43       86.22     38.09 o 
  19   0   7      566.62      523.49     15.46 o 
 -22   1   7      567.70      605.91     36.11 o 
 -21   1   7       65.33       85.32     19.88 o 
 -20   1   7      333.86      346.03     19.85 o 
 -19   1   7       60.44       65.83     13.04 o 
 -18   1   7       28.15       46.27     12.38 o 
 -17   1   7      104.47      118.27     15.34 o 
 -16   1   7       71.87       75.33     11.10 o 
 -15   1   7       62.09       74.83      9.45 o 
 -14   1   7       91.69       84.96      9.77 o 
 -13   1   7        0.15       19.15      8.49 o 
 -12   1   7      105.98      109.73      7.52 o 
 -11   1   7     1676.67     1631.40     10.97 o 
 -10   1   7      485.80      463.13      8.12 o 
  -9   1   7      632.84      617.27      8.91 o 
  -8   1   7      943.04     1019.40      9.50 o 
  -7   1   7       66.25       65.22      7.80 o 
  -6   1   7     3870.79     4295.18     30.33 o 
  -5   1   7       11.21       20.66      6.07 o 
  -4   1   7     4303.10     4325.63     16.45 o 
  -3   1   7      700.91      659.81     10.25 o 
  -2   1   7     2940.66     2943.93     30.20 o 
  -1   1   7       61.05       54.29      5.04 o 
   0   1   7      177.37      185.54      4.93 o 
   1   1   7      560.30      604.89      5.53 o 
   2   1   7       39.47       39.38      4.01 o 
   3   1   7      154.75      121.39      4.04 o 
   4   1   7       49.65       52.97      6.86 o 
   5   1   7      253.25      272.65      5.45 o 
   6   1   7      296.60      351.53     12.48 o 
   7   1   7      428.48      433.89      5.82 o 
   8   1   7       61.20       70.21      4.99 o 
   9   1   7      122.49      137.98      5.82 o 
  10   1   7      543.36      569.29      7.43 o 
  11   1   7       21.67       23.04      5.03 o 
  12   1   7       32.95       40.96      5.43 o 
  13   1   7      581.46      583.64      9.64 o 
  14   1   7        0.52        2.02      6.04 o 
  15   1   7       86.75       86.15      8.91 o 
  16   1   7       28.48       30.79      8.17 o 
  17   1   7       26.61       35.55      7.83 o 
  18   1   7        5.71        4.90      7.82 o 
  19   1   7        0.01        6.35     14.75 o 
  20   1   7      367.39      413.96     16.16 o 
 -21   2   7       72.88       74.90     16.12 o 
 -20   2   7      113.41      111.49     15.26 o 
 -19   2   7       48.07       60.09     17.14 o 
 -18   2   7      186.23      189.70     16.44 o 
 -17   2   7       16.00       37.89     11.08 o 
 -16   2   7      106.90      104.28     10.81 o 
 -15   2   7      338.90      334.44     10.90 o 
 -14   2   7      297.94      311.62     10.37 o 
 -13   2   7      111.34      114.78      9.09 o 
 -12   2   7      389.23      338.54      9.82 o 
 -11   2   7       18.77       31.35     10.60 o 
 -10   2   7      511.85      478.25     13.26 o 
  -9   2   7     3612.05     3621.31     28.98 o 
  -8   2   7      248.72      241.79      7.89 o 
  -7   2   7      383.00      340.81      7.88 o 
  -6   2   7     1334.89     1364.91     38.63 o 
  -5   2   7       88.22      120.18      7.36 o 
  -4   2   7      378.36      474.66      7.35 o 
  -3   2   7      746.31      829.69      7.75 o 
  -2   2   7      395.25      346.80      6.20 o 
  -1   2   7     3311.12     3335.37     23.02 o 
   0   2   7     3744.84     3945.96     31.37 o 
   1   2   7     1900.79     1917.90     19.04 o 
   2   2   7     8978.31     9460.71    145.01 o 
   3   2   7       78.03       81.14      4.01 o 
   4   2   7     1650.76     1747.92     12.66 o 
   5   2   7      172.09      204.00      6.01 o 
   6   2   7       32.63       28.29      2.50 o 
   7   2   7        5.64       19.47      9.82 o 
   8   2   7      171.66      181.94      7.82 o 
   9   2   7       18.01       19.23      8.24 o 
  10   2   7        1.50       19.42     12.25 o 
  11   2   7     1808.54     1914.65     32.38 o 
  12   2   7        2.11        9.99     15.82 o 
  13   2   7        9.32        6.97      2.99 o 
  14   2   7       27.37       30.35      5.11 o 
  15   2   7       65.30       58.65      6.48 o 
  16   2   7        0.33       10.21      6.35 o 
  17   2   7       27.07       33.12     19.93 o 
  18   2   7      198.53      217.34     20.88 o 
  19   2   7       37.84       40.33     15.80 o 
  20   2   7      266.59      317.54     23.81 o 
 -21   3   7       79.30       64.98     23.05 o 
 -20   3   7       80.38      109.62     21.20 o 
 -19   3   7      343.98      353.91     17.38 o 
 -18   3   7       67.32       68.38     12.60 o 
 -17   3   7       50.20       46.32     14.40 o 
 -16   3   7        5.38       15.50     16.93 o 
 -15   3   7      209.18      202.59     13.32 o 
 -14   3   7       81.71      100.64     11.55 o 
 -13   3   7      451.45      447.17     14.20 o 
 -12   3   7      505.61      454.95     10.28 o 
 -11   3   7      543.54      533.37     21.87 o 
 -10   3   7       78.58       94.71      9.66 o 
  -9   3   7       82.74      101.89     10.69 o 
  -8   3   7        7.07       15.06      9.83 o 
  -7   3   7      121.26      140.16     10.01 o 
  -6   3   7       75.15       73.17      7.57 o 
  -5   3   7      108.05      104.60      6.70 o 
  -4   3   7     1622.90     1767.61     10.04 o 
  -3   3   7      451.17      437.59      7.10 o 
  -2   3   7     1093.81     1225.81      9.24 o 
  -1   3   7     3284.39     3357.47     16.98 o 
   0   3   7     3504.23     3658.12     25.38 o 
   1   3   7     1412.36     1416.50     22.36 o 
   2   3   7     1337.40     1401.67     25.74 o 
   3   3   7        2.20        2.82      4.44 o 
   4   3   7       73.98       87.88      3.89 o 
   5   3   7       17.56       18.95      2.07 o 
   6   3   7      588.12      571.14     20.59 o 
   7   3   7      674.39      667.97     17.48 o 
   8   3   7      250.26      248.41     16.97 o 
   9   3   7       24.19       18.75     11.03 o 
  10   3   7      453.20      427.55     20.33 o 
  11   3   7     1027.92      968.05     13.90 o 
  12   3   7        1.91       12.84      9.62 o 
  13   3   7      410.35      382.83     13.70 o 
  14   3   7      679.31      642.62     17.25 o 
  15   3   7      157.14      168.62     13.98 o 
  16   3   7       76.27       74.70     12.03 o 
  17   3   7      458.56      511.10     25.17 o 
  18   3   7       59.68       88.14     24.53 o 
  19   3   7       38.97       69.79     25.41 o 
 -20   4   7        0.01       11.41     17.22 o 
 -19   4   7        4.39        7.59     16.08 o 
 -18   4   7       63.22       65.89     15.96 o 
 -17   4   7       85.99       67.75     12.85 o 
 -16   4   7       25.33       21.26      9.22 o 
 -15   4   7      124.94      108.10     11.59 o 
 -14   4   7       30.04       19.80     10.04 o 
 -13   4   7        0.89       13.64      9.54 o 
 -12   4   7       26.84       33.68     19.12 o 
 -11   4   7      183.19      170.64     14.63 o 
 -10   4   7        1.21       18.21     19.89 o 
  -9   4   7       78.96       85.86     11.50 o 
  -8   4   7      511.75      465.67     11.18 o 
  -7   4   7       12.10        6.37      9.36 o 
  -6   4   7        0.67       -1.85      9.33 o 
  -5   4   7      276.63      282.96     10.07 o 
  -4   4   7      115.23      110.81      8.18 o 
  -3   4   7       21.71       24.75      9.97 o 
  -2   4   7      127.39      115.78      9.20 o 
  -1   4   7      443.29      454.90      7.56 o 
   0   4   7      127.57      125.77      6.83 o 
   1   4   7       84.25       92.76      6.30 o 
   2   4   7      292.23      244.03      5.27 o 
   3   4   7      150.46      142.36      5.53 o 
   4   4   7      127.14      119.40      5.12 o 
   5   4   7      133.72      115.73      6.31 o 
   6   4   7      584.04      550.84     17.37 o 
   7   4   7       62.03       68.81     16.78 o 
   8   4   7       28.36       33.81      4.08 o 
   9   4   7       22.78       20.81      6.00 o 
  10   4   7       15.31       54.35     19.84 o 
  11   4   7       27.29       67.72     29.90 o 
  14   4   7       85.44       91.12     35.97 o 
  15   4   7      170.77      215.85     36.83 o 
  16   4   7       46.61       53.86     25.29 o 
  17   4   7       55.45      118.27     26.67 o 
  18   4   7       79.01      150.86     33.20 o 
 -17   5   7        9.13       11.20     12.96 o 
 -16   5   7        0.19        0.93     12.81 o 
 -15   5   7        4.19       10.45     12.98 o 
 -14   5   7        0.00       -1.96     12.83 o 
 -13   5   7       37.25       41.39     10.22 o 
 -12   5   7      226.27      179.64     20.53 o 
 -11   5   7       94.39       87.16     12.95 o 
 -10   5   7      476.25      459.54     13.21 o 
  -9   5   7      192.51      206.77     12.15 o 
  -8   5   7      109.79       98.65      7.72 o 
  -7   5   7      373.61      324.26      9.49 o 
  -6   5   7       47.12       44.82      8.01 o 
  -5   5   7     1137.81     1051.43     10.48 o 
  -4   5   7     1208.03     1226.77     14.25 o 
  -3   5   7        1.03        2.90      8.61 o 
  -2   5   7      108.57      102.43      7.74 o 
  -1   5   7      267.33      267.95      7.28 o 
   0   5   7        0.93       12.26      6.32 o 
   1   5   7      114.24      122.02      7.95 o 
   2   5   7      292.90      296.00      6.50 o 
   3   5   7      561.23      559.01     19.69 o 
   4   5   7        3.39       -2.31      4.67 o 
   5   5   7        4.32       22.05      8.85 o 
   6   5   7        9.58       12.61      8.68 o 
   7   5   7      119.85      119.29     19.96 o 
   8   5   7       45.69       92.65     29.56 o 
  11   5   7      128.16      223.09     36.86 o 
  12   5   7      269.73      332.46     37.77 o 
  13   5   7        0.02       -6.55     37.08 o 
  14   5   7       60.22       60.54     39.73 o 
  15   5   7        0.30       -3.05     40.29 o 
  16   5   7       36.11       43.96     29.07 o 
  17   5   7        1.64       54.34     30.31 o 
 -15   6   7       17.05       14.25     13.85 o 
 -14   6   7        6.74        9.84     13.52 o 
 -13   6   7       62.49       51.59     13.80 o 
 -12   6   7      163.21      151.36     12.53 o 
 -11   6   7       40.83       67.69     14.54 o 
 -10   6   7       15.11       22.42      8.58 o 
  -9   6   7      279.62      277.00     25.58 o 
  -8   6   7       10.82       15.63     11.80 o 
  -7   6   7       17.66        8.28     16.29 o 
  -6   6   7        0.00       10.95      9.60 o 
  -5   6   7        1.41       16.60      8.76 o 
  -4   6   7      137.93      147.76     12.07 o 
  -3   6   7      401.70      395.24     12.08 o 
  -2   6   7        0.16        7.60     11.62 o 
  -1   6   7      207.41      221.60     10.19 o 
   0   6   7      108.84       93.23      9.84 o 
   1   6   7       19.85       34.36      7.55 o 
   2   6   7      351.59      337.16      8.71 o 
   3   6   7      471.40      461.19     18.59 o 
   4   6   7      729.24      652.84     19.33 o 
   5   6   7      336.17      274.06     15.37 o 
   6   6   7        5.38        3.06      5.14 o 
   7   6   7        0.49       -1.20     32.92 o 
   8   6   7        1.05       23.04     34.15 o 
  15   6   7        0.41       -0.89     40.91 o 
 -14   7   7      128.04      132.20     81.96 o 
 -13   7   7       38.55       44.42     37.70 o 
 -12   7   7        9.52       35.71     20.40 o 
 -11   7   7      337.48      298.38     14.54 o 
 -10   7   7       80.35       74.83     13.59 o 
  -9   7   7      153.24      163.76     15.31 o 
  -8   7   7       49.15       56.62     13.71 o 
  -7   7   7        7.47       19.55     12.85 o 
  -6   7   7       59.21       66.71     12.83 o 
  -5   7   7       10.00       17.79     11.32 o 
  -4   7   7       24.54       35.08     11.89 o 
  -3   7   7       23.32       37.57     10.85 o 
  -2   7   7        8.93       25.60     13.38 o 
  -1   7   7      828.28      796.29     21.43 o 
   0   7   7      162.29      161.35     11.56 o 
   1   7   7      154.90      152.44      9.38 o 
   2   7   7      166.03      145.33     10.14 o 
   3   7   7      437.76      364.31     18.10 o 
   4   7   7       94.58       68.05     12.20 o 
   5   7   7        0.89        6.04      6.95 o 
   6   7   7        1.56      -33.23     33.23 o 
   8   7   7      108.23       68.66     37.82 o 
 -10   8   7        1.85        2.64     13.92 o 
  -9   8   7      166.43      149.04     15.16 o 
  -8   8   7       14.63       45.69     14.84 o 
  -7   8   7       45.61       57.22     17.75 o 
  -6   8   7       97.78      135.75     15.32 o 
  -5   8   7       84.40       87.78     15.14 o 
  -4   8   7       16.52       20.45     11.76 o 
  -3   8   7       12.99       19.53     15.67 o 
  -2   8   7      125.87      156.19     13.30 o 
  -1   8   7      280.69      307.18     15.23 o 
   0   8   7       47.83       61.58     13.02 o 
   1   8   7       40.13       31.29     12.16 o 
   2   8   7        1.58       12.59     11.52 o 
   3   8   7       12.42       11.04     11.34 o 
   4   8   7        7.29       11.36     38.36 o 
   5   8   7       43.91       49.95     35.49 o 
 -22   0   8      835.87      891.32     37.38 o 
 -20   0   8       28.22       35.97     26.89 o 
 -18   0   8       64.01       56.63     24.28 o 
 -16   0   8        0.32        5.47     16.36 o 
 -14   0   8       13.88        5.85     12.51 o 
 -12   0   8       49.25       51.31     11.00 o 
 -10   0   8      167.36      214.67     11.64 o 
  -8   0   8     3044.73     3014.22     96.96 o 
  -6   0   8     5057.95     4978.69    108.47 o 
  -4   0   8      390.39      360.74      9.57 o 
  -2   0   8      792.81      911.76     15.08 o 
   0   0   8     1157.38     1139.75     22.53 o 
   2   0   8     1236.66     1117.31     22.90 o 
   4   0   8     4320.55     4381.10     21.02 o 
   6   0   8       62.04       57.43      7.22 o 
   8   0   8      704.95      713.49     12.00 o 
  10   0   8     1386.86     1492.28     20.17 o 
  12   0   8       25.01       36.26     13.64 o 
  14   0   8      302.96      316.67     11.63 o 
  16   0   8       24.36       14.77     11.09 o 
  18   0   8     1359.99     1260.03     20.73 o 
  20   0   8        1.13        9.10     13.53 o 
 -22   1   8        0.30        5.28     18.26 o 
 -21   1   8        3.16       30.87     20.41 o 
 -20   1   8        3.07       12.32     18.06 o 
 -19   1   8        0.18        1.04     13.34 o 
 -18   1   8       76.44       73.07     13.02 o 
 -17   1   8       15.29       14.34     23.75 o 
 -16   1   8       76.97       87.51     10.66 o 
 -15   1   8       10.24        8.87     10.45 o 
 -14   1   8      382.30      386.10     11.03 o 
 -13   1   8     2629.59     2434.15     33.02 o 
 -12   1   8       28.25       28.20      7.73 o 
 -11   1   8     1020.69      955.06     10.73 o 
 -10   1   8     1472.69     1359.46     10.59 o 
  -9   1   8        0.00        3.92      7.69 o 
  -8   1   8      777.81      719.49      9.01 o 
  -7   1   8       43.72       52.42      7.03 o 
  -6   1   8     1729.42     1706.69     26.84 o 
  -5   1   8     2255.30     2235.40     25.70 o 
  -4   1   8       61.70       55.44      6.23 o 
  -3   1   8      335.68      312.91      9.42 o 
  -2   1   8      220.30      246.65      8.22 o 
  -1   1   8     4080.13     4093.88     30.75 o 
   0   1   8      968.80      962.12      9.58 o 
   1   1   8     1532.96     1626.24      9.58 o 
   2   1   8     3850.87     3849.14     34.00 o 
   3   1   8     2922.79     3111.28     20.85 o 
   4   1   8      792.04      888.52     14.84 o 
   5   1   8      233.42      239.24      6.09 o 
   6   1   8      237.29      219.22      6.09 o 
   7   1   8      209.27      201.36      4.91 o 
   8   1   8        8.23       11.26      5.20 o 
   9   1   8      546.36      581.84     10.84 o 
  10   1   8       39.54       40.51      6.18 o 
  11   1   8       58.06       63.80      5.24 o 
  12   1   8       47.28       47.67      5.57 o 
  13   1   8       20.55       21.46      7.51 o 
  14   1   8      984.64      968.76     10.62 o 
  15   1   8      838.66      822.71     15.96 o 
  16   1   8       92.75      102.01      7.11 o 
  17   1   8      143.11      145.96      7.67 o 
  18   1   8      225.07      220.91     10.46 o 
  19   1   8       58.07       53.43     13.87 o 
  20   1   8       13.59       39.54     34.49 o 
 -21   2   8      122.36      117.61     19.18 o 
 -20   2   8       52.00       42.83     13.74 o 
 -19   2   8        0.49       26.13     16.28 o 
 -18   2   8       45.63       45.21     12.50 o 
 -17   2   8       33.51       40.87     11.54 o 
 -16   2   8       41.46       63.82     10.94 o 
 -15   2   8      132.30      135.01     10.97 o 
 -14   2   8      287.72      256.47     10.83 o 
 -13   2   8      376.82      368.28     16.05 o 
 -12   2   8        0.02        8.54     11.83 o 
 -11   2   8        3.01        8.14      8.84 o 
 -10   2   8      137.18      142.97      8.18 o 
  -9   2   8        2.35       39.88     25.40 o 
  -8   2   8      132.51      106.78      7.40 o 
  -7   2   8      301.96      357.12      7.65 o 
  -6   2   8       12.76        6.55      7.58 o 
  -5   2   8     3542.22     3725.95     15.80 o 
  -4   2   8      376.84      368.45      7.51 o 
  -3   2   8     3455.60     3667.66     20.60 o 
  -2   2   8      404.23      438.46      6.92 o 
  -1   2   8      108.19      108.99      7.21 o 
   0   2   8       38.24       23.55      5.46 o 
   1   2   8      471.45      562.86     10.37 o 
   2   2   8      415.08      398.98      7.94 o 
   3   2   8     2657.78     2742.65      9.47 o 
   4   2   8       96.89      110.54      6.88 o 
   5   2   8     2972.62     3011.58     40.14 o 
   6   2   8     1408.56     1380.37     24.84 o 
   7   2   8        2.37       -3.67     13.05 o 
   8   2   8      325.44      319.04     15.69 o 
   9   2   8       12.51       20.05      6.12 o 
  10   2   8      706.41      748.89      9.90 o 
  11   2   8      173.51      177.51      5.93 o 
  12   2   8     2978.36     3049.92     78.52 o 
  13   2   8      575.41      556.16     12.27 o 
  14   2   8      299.88      268.62     17.65 o 
  15   2   8       40.38       37.06     11.95 o 
  16   2   8       37.25       20.81      6.76 o 
  17   2   8       29.75       51.67     13.49 o 
  18   2   8        3.06       -0.28     19.04 o 
  19   2   8       23.71       10.56     14.75 o 
  20   2   8        6.68       15.66     23.40 o 
 -20   3   8      158.90      130.98     18.22 o 
 -19   3   8       61.29       38.33     14.79 o 
 -18   3   8        9.17        7.77     14.18 o 
 -17   3   8      404.30      393.85     29.52 o 
 -16   3   8     1150.81     1047.34     15.75 o 
 -15   3   8     1497.88     1394.10     18.14 o 
 -14   3   8      274.38      243.07     13.01 o 
 -13   3   8       26.21       15.10      9.71 o 
 -12   3   8      429.22      388.38     15.81 o 
 -11   3   8        5.49        7.86     10.27 o 
 -10   3   8     1144.29     1145.32     13.90 o 
  -9   3   8      978.79      943.23     15.47 o 
  -8   3   8       76.89      100.16      9.32 o 
  -7   3   8       10.20       19.32      7.94 o 
  -6   3   8      285.41      313.75      9.78 o 
  -5   3   8       60.81       64.54      7.52 o 
  -4   3   8      126.87      146.78      7.37 o 
  -3   3   8       62.86       65.55      6.86 o 
  -2   3   8        0.09        3.61      6.51 o 
  -1   3   8      134.26      109.03      6.56 o 
   0   3   8      498.70      581.99     10.68 o 
   1   3   8     1772.65     1901.90     35.65 o 
   2   3   8        0.95       -1.31      4.37 o 
   3   3   8      632.15      688.46     10.74 o 
   4   3   8      390.92      466.70      7.04 o 
   5   3   8       43.25       47.73      5.28 o 
   6   3   8      213.45      199.70     12.28 o 
   7   3   8      533.99      497.31     37.82 o 
   8   3   8     2880.12     2883.43     50.94 o 
   9   3   8      430.96      427.67      9.96 o 
  10   3   8        5.75       13.83      8.92 o 
  11   3   8      323.15      299.85     23.03 o 
  12   3   8      363.98      385.36     18.18 o 
  13   3   8      164.51      150.61     11.16 o 
  14   3   8        0.66       -1.76     22.50 o 
  15   3   8       57.01       58.33     21.77 o 
  16   3   8       35.77       51.51     16.08 o 
  17   3   8      139.70      165.04     24.41 o 
  18   3   8        0.29       24.84     24.15 o 
  19   3   8       30.99       29.00     39.84 o 
 -19   4   8      277.79      281.79     16.24 o 
 -18   4   8       51.05       52.05     15.48 o 
 -17   4   8      570.22      480.92     25.29 o 
 -16   4   8      672.81      552.80     35.48 o 
 -15   4   8       79.90       80.25     10.28 o 
 -14   4   8       52.85       37.68     10.93 o 
 -13   4   8      761.15      677.97     14.45 o 
 -12   4   8      105.34      108.10     13.32 o 
 -11   4   8     1039.08     1061.67     19.66 o 
 -10   4   8      622.76      644.98     21.29 o 
  -9   4   8       84.03       99.11     10.82 o 
  -8   4   8       22.17       28.43     10.14 o 
  -7   4   8      124.53      128.64     10.39 o 
  -6   4   8       53.25       40.78      9.10 o 
  -5   4   8      443.83      428.31     11.27 o 
  -4   4   8      297.55      295.03     10.40 o 
  -3   4   8      107.86      105.14      8.45 o 
  -2   4   8       11.67        6.04      9.08 o 
  -1   4   8        4.47        5.23      8.19 o 
   0   4   8       44.78       46.16      6.57 o 
   1   4   8      104.26      110.71      7.89 o 
   2   4   8      325.86      340.74      9.94 o 
   3   4   8       93.43      122.66      5.11 o 
   4   4   8     1975.56     1932.43     35.17 o 
   5   4   8      462.46      415.10     10.88 o 
   6   4   8        9.41        5.52     13.38 o 
   7   4   8      107.44      100.07     22.78 o 
   8   4   8       59.49       53.56      6.08 o 
   9   4   8        7.89        3.34      9.60 o 
  10   4   8        2.31        2.39     30.45 o 
  11   4   8      109.63       93.24     18.45 o 
  12   4   8        0.00       16.68     40.37 o 
  13   4   8      586.69      573.47     36.29 o 
  14   4   8       45.49       86.25     34.65 o 
  15   4   8        0.02       -5.48     36.19 o 
  16   4   8       79.49      121.96     22.14 o 
  17   4   8        3.24       21.10     37.43 o 
  18   4   8        2.10       13.67     39.19 o 
 -18   5   8       48.63       32.43     20.84 o 
 -17   5   8        0.59       15.42     18.71 o 
 -16   5   8       80.40       92.54     19.32 o 
 -15   5   8       31.04       27.72     14.62 o 
 -14   5   8       76.17       59.03     14.64 o 
 -13   5   8        9.30       10.06     11.62 o 
 -12   5   8      340.47      262.97     42.14 o 
 -11   5   8        4.35       14.77     13.62 o 
 -10   5   8        0.90       12.12     12.15 o 
  -9   5   8      569.58      562.11     17.23 o 
  -8   5   8      619.68      567.41     16.04 o 
  -7   5   8     1021.21     1019.28     15.61 o 
  -6   5   8      688.13      707.63     21.19 o 
  -5   5   8     1299.22     1250.00     16.71 o 
  -4   5   8      415.92      378.18     12.35 o 
  -3   5   8       41.00       46.14      9.00 o 
  -2   5   8        2.26        5.22      7.90 o 
  -1   5   8       93.35      102.64     10.14 o 
   0   5   8        0.00       11.87      8.26 o 
   1   5   8       36.62       42.91      6.96 o 
   2   5   8        1.39        8.50      8.75 o 
   3   5   8      115.15      102.99      7.43 o 
   4   5   8      184.71      136.78      7.20 o 
   5   5   8       28.07       28.30      8.96 o 
   6   5   8      316.59      306.40     13.71 o 
   7   5   8        5.72        4.37      7.11 o 
   8   5   8       10.33        7.12     30.22 o 
   9   5   8       74.66       72.02     32.55 o 
  10   5   8       63.24      115.91     36.36 o 
  11   5   8        5.62      -25.25     38.20 o 
  12   5   8      366.67      382.23     44.50 o 
  15   5   8        3.80      105.65     41.29 o 
  16   5   8       41.37       69.52     29.66 o 
 -15   6   8       22.35        9.30     18.79 o 
 -14   6   8        9.52       16.97     18.35 o 
 -13   6   8      101.93       82.57     15.23 o 
 -12   6   8        9.14        1.78     12.74 o 
 -11   6   8       17.64       15.73     13.97 o 
 -10   6   8       16.77       25.58     10.29 o 
  -9   6   8       40.87       32.23      9.31 o 
  -8   6   8      136.71      140.43     10.07 o 
  -7   6   8       62.93       72.79      8.92 o 
  -6   6   8      372.37      365.59     12.98 o 
  -5   6   8      323.96      324.44     13.29 o 
  -4   6   8       93.92      114.35     10.36 o 
  -3   6   8      913.14      906.76     13.67 o 
  -2   6   8      325.78      327.65     10.35 o 
  -1   6   8       36.90       32.32      9.72 o 
   0   6   8       46.82       49.10      8.79 o 
   1   6   8      525.98      544.91     15.22 o 
   2   6   8       44.54       46.32      8.45 o 
   3   6   8      116.65      118.03      8.99 o 
   4   6   8        0.06        5.22      6.84 o 
   5   6   8        2.55        2.84      4.33 o 
   6   6   8      427.45      263.29     83.59 o 
   8   6   8       43.76       66.86     35.02 o 
   9   6   8        4.65       15.17     36.91 o 
  10   6   8      203.28      223.96     39.36 o 
 -13   7   8      154.08      172.86     26.18 o 
 -12   7   8      120.06      137.81     19.32 o 
 -11   7   8        4.81        3.97     14.94 o 
 -10   7   8       44.33       46.97     14.24 o 
  -9   7   8       29.00       40.17     14.25 o 
  -8   7   8       13.17       18.47     14.08 o 
  -7   7   8        0.74       20.80     10.42 o 
  -6   7   8      336.96      330.60     21.56 o 
  -5   7   8       15.34        5.78     10.47 o 
  -4   7   8       24.13       32.10     10.79 o 
  -3   7   8       49.94       56.96     11.56 o 
  -2   7   8       25.90       10.10     10.72 o 
  -1   7   8      101.59      109.58     13.65 o 
   0   7   8      149.58      148.96     10.74 o 
   1   7   8       54.32       53.55      9.18 o 
   2   7   8       90.73      101.68     12.26 o 
   3   7   8        0.50        7.03      7.58 o 
   4   7   8        8.92        9.63      6.33 o 
   5   7   8      169.67      168.72     44.84 o 
   6   7   8        5.17       34.28     35.51 o 
   7   7   8      218.47      230.65     73.75 o 
   8   7   8      128.46      112.52     39.52 o 
  10   7   8       28.19       16.67     41.10 o 
  -9   8   8        0.78       15.77     15.20 o 
  -8   8   8       16.10       30.12     15.62 o 
  -7   8   8      125.43      138.40     16.72 o 
  -6   8   8        6.00       18.76     15.54 o 
  -5   8   8       24.29       20.02     15.48 o 
  -4   8   8       15.15       12.63     12.26 o 
  -3   8   8      116.32      118.71     14.96 o 
  -2   8   8        8.93       28.86     14.77 o 
  -1   8   8        2.71        1.84     12.20 o 
   0   8   8       56.18       49.21     12.03 o 
   1   8   8      116.34      111.86     10.21 o 
   2   8   8        6.19       13.35     11.92 o 
   3   8   8       16.97       39.64     30.73 o 
   4   8   8       68.19       40.24     34.70 o 
   5   8   8       13.48        6.96     36.68 o 
   6   8   8       12.01       29.28     40.64 o 
   8   8   8        5.30       73.62     44.08 o 
 -21   0   9      148.73      193.25     30.31 o 
 -19   0   9       64.51       40.78     20.17 o 
 -17   0   9      119.86      115.92     15.53 o 
 -15   0   9       72.90       77.47     13.85 o 
 -13   0   9     5152.93     4913.27     75.76 o 
 -11   0   9      175.11      113.27     14.89 o 
  -9   0   9      374.46      368.79     18.43 o 
  -7   0   9     2725.93     2778.64     80.89 o 
  -5   0   9      540.82      563.07     20.19 o 
  -3   0   9       78.30       72.51     11.30 o 
  -1   0   9     3943.40     4052.03     71.33 o 
   1   0   9      122.12      124.36      7.76 o 
   3   0   9     8777.83     9431.74     39.38 o 
   5   0   9      199.06      226.91     10.68 o 
   7   0   9      733.04      879.92     11.60 o 
   9   0   9      781.52      891.08     21.39 o 
  11   0   9      200.82      232.36     13.80 o 
  13   0   9      482.68      491.44     20.78 o 
  15   0   9      318.14      328.41     18.66 o 
  17   0   9      923.59      889.13     23.69 o 
  19   0   9      222.72      219.42     13.95 o 
 -21   1   9        7.81       12.99     17.58 o 
 -20   1   9       29.59       49.29     14.61 o 
 -19   1   9      277.62      252.48     14.84 o 
 -18   1   9       91.35       89.87     17.44 o 
 -17   1   9       64.29       70.11     12.82 o 
 -16   1   9       35.07       46.59     10.91 o 
 -15   1   9        4.03       13.33     10.06 o 
 -14   1   9       14.85       17.77      9.90 o 
 -13   1   9       29.26       44.20     10.86 o 
 -12   1   9      231.18      245.35      9.48 o 
 -11   1   9       90.05       78.50      8.63 o 
 -10   1   9      396.68      379.53      9.48 o 
  -9   1   9      949.42      957.12     15.62 o 
  -8   1   9      298.44      299.46      8.39 o 
  -7   1   9       73.43      106.96      7.56 o 
  -6   1   9      689.86      674.38     12.18 o 
  -5   1   9     1171.91     1261.16     12.38 o 
  -4   1   9      146.11      146.26      6.83 o 
  -3   1   9      708.43      706.22     11.71 o 
  -2   1   9       47.33       49.13      6.08 o 
  -1   1   9      105.34      120.27      5.94 o 
   0   1   9      389.91      398.10      9.57 o 
   1   1   9      245.74      244.14      5.75 o 
   2   1   9      133.12      157.06      6.49 o 
   3   1   9      350.61      366.02      7.39 o 
   4   1   9       82.02       76.11      5.09 o 
   5   1   9     1500.00     1585.06     27.46 o 
   6   1   9     1232.55     1451.27     21.67 o 
   7   1   9      965.13     1081.03      9.37 o 
   8   1   9      334.52      351.69      6.60 o 
   9   1   9      941.56      936.08      9.63 o 
  10   1   9        8.91       10.98      6.54 o 
  11   1   9        6.68       24.58     10.08 o 
  12   1   9      120.38      123.14      6.45 o 
  13   1   9      196.04      227.80      7.88 o 
  14   1   9      606.88      598.31     15.31 o 
  15   1   9      544.53      522.54     13.25 o 
  16   1   9       12.35       16.29     10.93 o 
  17   1   9      172.41      173.74      8.08 o 
  18   1   9       21.59       28.91     17.85 o 
  19   1   9       57.59       57.26     14.14 o 
  20   1   9        3.15        4.86     15.70 o 
 -21   2   9        6.24       33.58     15.16 o 
 -20   2   9        1.11       11.32     16.68 o 
 -19   2   9      110.28      132.59     19.57 o 
 -18   2   9      164.80      190.41     18.54 o 
 -17   2   9        6.54       36.01     14.32 o 
 -16   2   9       14.29       19.85     17.03 o 
 -15   2   9     1391.54     1362.27     18.98 o 
 -14   2   9       11.27       26.29      9.55 o 
 -13   2   9       14.16       23.47      9.11 o 
 -12   2   9       95.46       94.02     10.34 o 
 -11   2   9      309.04      321.71     11.19 o 
 -10   2   9      192.42      214.50     10.61 o 
  -9   2   9        2.31        4.68      7.89 o 
  -8   2   9      975.37      998.42     17.31 o 
  -7   2   9      799.38      797.38     10.02 o 
  -6   2   9        0.62       -0.01      7.29 o 
  -5   2   9     3255.25     3410.84     16.82 o 
  -4   2   9      761.20      897.00      9.20 o 
  -3   2   9     2207.12     2327.85     24.46 o 
  -2   2   9      167.19      158.63      7.18 o 
  -1   2   9      119.22      119.38      6.09 o 
   0   2   9      300.06      303.89      6.21 o 
   1   2   9      666.88      623.84      9.44 o 
   2   2   9     1552.90     1618.78     18.24 o 
   3   2   9      465.76      425.86      8.17 o 
   4   2   9     1350.97     1474.96     20.27 o 
   5   2   9       23.55       22.11      3.65 o 
   6   2   9        9.91       19.43      4.90 o 
   7   2   9      957.99      999.30     11.35 o 
   8   2   9      133.54      111.56      3.80 o 
   9   2   9       19.58       27.08      6.26 o 
  10   2   9      334.17      359.83      7.31 o 
  11   2   9      550.32      555.77     11.68 o 
  12   2   9       90.78       84.21      4.81 o 
  13   2   9      398.48      411.69     15.67 o 
  14   2   9       34.09       34.81      5.88 o 
  15   2   9       75.86       51.90      7.51 o 
  16   2   9      159.50      200.00     17.78 o 
  17   2   9        1.81        5.32     14.93 o 
  18   2   9       25.05       11.49     15.38 o 
  19   2   9       99.85       96.35     19.16 o 
 -20   3   9      154.15      150.83     18.49 o 
 -19   3   9        0.58        8.69     12.92 o 
 -18   3   9       89.18       82.21     14.18 o 
 -17   3   9       24.28       24.47     13.55 o 
 -16   3   9       13.11       18.25     12.46 o 
 -15   3   9      154.91      177.60     11.32 o 
 -14   3   9       28.50       40.98     14.17 o 
 -13   3   9      363.82      337.22     14.87 o 
 -12   3   9      395.84      390.26     14.46 o 
 -11   3   9      500.83      496.58     30.05 o 
 -10   3   9       68.86       88.60     10.91 o 
  -9   3   9      140.25      163.99     11.97 o 
  -8   3   9      105.50      129.93     10.73 o 
  -7   3   9      221.66      230.15     10.00 o 
  -6   3   9      232.97      226.76      8.04 o 
  -5   3   9       19.81       18.84      8.52 o 
  -4   3   9        0.47        6.57      7.41 o 
  -3   3   9      361.40      366.57      8.19 o 
  -2   3   9      243.61      265.79      9.61 o 
  -1   3   9        5.80       28.72      7.90 o 
   0   3   9      228.17      224.20      8.69 o 
   1   3   9        8.00       14.11      5.44 o 
   2   3   9        0.56        4.31      6.01 o 
   3   3   9        4.15        1.46      5.17 o 
   4   3   9      504.27      481.59     10.23 o 
   5   3   9      972.93      959.46     19.52 o 
   6   3   9      136.37      147.05     14.79 o 
   7   3   9      474.29      439.04     21.15 o 
   8   3   9      122.16      144.78     18.81 o 
   9   3   9        1.11        7.83      9.12 o 
  10   3   9      194.25      195.71     11.57 o 
  11   3   9       25.83       43.03      9.86 o 
  12   3   9       46.93       44.54     10.57 o 
  13   3   9      977.09      876.94     55.41 o 
  14   3   9      245.09      228.35     21.40 o 
  15   3   9      212.96      190.58     21.94 o 
  16   3   9        0.25       -1.36     13.34 o 
  17   3   9       65.25      109.24     21.12 o 
  18   3   9      138.91      148.26     25.33 o 
 -19   4   9       59.26       46.49     15.88 o 
 -18   4   9        9.55       25.86     17.69 o 
 -17   4   9       41.80       24.65     20.07 o 
 -16   4   9        0.17        5.91     11.28 o 
 -15   4   9       37.04       39.40     11.01 o 
 -14   4   9      298.43      249.74     21.57 o 
 -13   4   9        0.12       28.34     14.38 o 
 -12   4   9        4.72       19.80     13.86 o 
 -11   4   9      379.87      289.69     14.74 o 
 -10   4   9        0.00       20.00     16.73 o 
  -9   4   9      126.48      102.04     11.47 o 
  -8   4   9        3.19        9.37      9.97 o 
  -7   4   9        6.81       -5.97     10.89 o 
  -6   4   9        1.95        0.42     10.67 o 
  -5   4   9       59.63       54.33      9.33 o 
  -4   4   9      449.83      464.16     10.29 o 
  -3   4   9       47.06       30.36      9.74 o 
  -2   4   9      469.15      508.79     13.95 o 
  -1   4   9      132.33      152.10     14.39 o 
   0   4   9      377.52      387.37     16.06 o 
   1   4   9       21.53       24.62      7.54 o 
   2   4   9      133.68      143.23     10.44 o 
   3   4   9      815.12      762.17     17.30 o 
   4   4   9      266.61      269.32     10.87 o 
   5   4   9       11.46       22.08      8.83 o 
   6   4   9      150.82      173.18     17.95 o 
   7   4   9      161.92      160.49     15.45 o 
   8   4   9      629.32      675.99     28.10 o 
   9   4   9      631.28      590.93     30.44 o 
  10   4   9      107.35      104.24     12.90 o 
  11   4   9        0.61        0.57     11.71 o 
  12   4   9      133.10      140.55     14.81 o 
  13   4   9      212.42      179.90     40.65 o 
  14   4   9        9.50       41.64     39.68 o 
  15   4   9       66.05       96.30     27.56 o 
  16   4   9        3.95       32.36     28.05 o 
  17   4   9        2.82       21.44     24.02 o 
 -18   5   9       75.41       76.87     25.59 o 
 -17   5   9       22.67       22.43     20.46 o 
 -16   5   9        5.96       18.70     21.38 o 
 -15   5   9       43.19       36.51     16.19 o 
 -14   5   9        0.04        4.63     15.34 o 
 -13   5   9       13.58        7.43     10.25 o 
 -12   5   9        0.20       -1.20     14.96 o 
 -11   5   9       29.80       31.61     18.28 o 
 -10   5   9       33.05       24.90     13.03 o 
  -9   5   9       43.47       52.10     13.21 o 
  -8   5   9      493.75      515.41     24.42 o 
  -7   5   9       73.07       78.34     12.87 o 
  -6   5   9        8.83       20.75     12.39 o 
  -5   5   9       57.91       68.12     12.20 o 
  -4   5   9       43.02       50.24      9.44 o 
  -3   5   9     1092.76     1045.58     15.77 o 
  -2   5   9     2039.63     2050.87     14.43 o 
  -1   5   9      273.40      270.66      9.62 o 
   0   5   9      359.87      375.67     10.43 o 
   1   5   9       42.50       45.49      7.69 o 
   2   5   9     1115.86     1044.33     16.95 o 
   3   5   9      166.04      136.14      6.35 o 
   4   5   9      917.76      816.09     23.12 o 
   5   5   9      100.93       75.88      7.02 o 
   6   5   9       53.36       52.35     22.82 o 
   7   5   9       43.44       61.41     13.19 o 
   8   5   9      113.18      126.68     11.61 o 
   9   5   9      325.22      361.89     34.76 o 
  10   5   9        0.08      -27.70     34.65 o 
  11   5   9       42.88       82.69     39.21 o 
  12   5   9      571.58      622.20     45.85 o 
  13   5   9      698.44      831.88     48.66 o 
  14   5   9      197.12      236.27     30.60 o 
  15   5   9        8.24       57.66     43.03 o 
  16   5   9      111.01      181.53     45.07 o 
 -16   6   9       27.98       21.58     16.33 o 
 -15   6   9        7.67        7.89     20.84 o 
 -14   6   9        0.29       -2.57     20.79 o 
 -13   6   9       65.53       77.41     21.54 o 
 -12   6   9       14.54       25.23     19.78 o 
 -11   6   9      156.92      159.35     20.05 o 
 -10   6   9       97.83      102.75     15.11 o 
  -9   6   9       69.40       62.93      9.59 o 
  -8   6   9      260.13      245.20     10.86 o 
  -7   6   9        5.07        7.73     12.77 o 
  -6   6   9      402.60      413.31     11.04 o 
  -5   6   9      479.18      448.62     11.13 o 
  -4   6   9     1119.88     1062.42     21.79 o 
  -3   6   9       34.46       48.68      8.91 o 
  -2   6   9      136.64      147.26     11.22 o 
  -1   6   9       63.31       72.82     10.73 o 
   0   6   9      138.54      139.92      8.64 o 
   1   6   9        0.23        7.89      7.89 o 
   2   6   9        2.36       10.88      7.37 o 
   3   6   9       59.01       56.19      6.85 o 
   4   6   9      265.22      224.21     14.05 o 
   5   6   9      202.98      199.74     17.27 o 
   6   6   9      122.94       80.73     12.20 o 
   7   6   9       88.12      138.84     33.02 o 
   8   6   9      113.59       98.99     31.28 o 
   9   6   9       38.53       17.38     37.86 o 
  10   6   9      197.69      203.19     42.90 o 
  11   6   9      224.25      292.12     44.81 o 
  12   6   9       68.95       59.80     43.52 o 
  13   6   9      112.55       89.92     47.82 o 
 -13   7   9        2.45        2.28     17.30 o 
 -12   7   9      203.74      218.31     25.68 o 
 -11   7   9       39.14       53.89     15.18 o 
 -10   7   9        1.84       -3.13     18.77 o 
  -9   7   9       78.83      103.75     18.35 o 
  -8   7   9      110.19       97.44     17.65 o 
  -7   7   9       22.94       29.62     11.34 o 
  -6   7   9      133.22      135.56     13.36 o 
  -5   7   9       84.45       93.08     11.35 o 
  -4   7   9       27.38       45.09     12.86 o 
  -3   7   9        3.83       12.28     11.11 o 
  -2   7   9      113.62      137.34     11.42 o 
  -1   7   9      264.13      252.73     12.03 o 
   0   7   9       45.41       51.12      9.72 o 
   1   7   9      522.95      512.74     19.55 o 
   2   7   9      354.86      327.47     19.61 o 
   3   7   9      135.81      168.93     20.36 o 
   4   7   9        2.73       14.35      7.82 o 
   5   7   9       14.18       34.74     34.69 o 
   6   7   9       18.94       14.94     25.87 o 
   7   7   9       15.31        5.15     39.54 o 
   8   7   9        0.27        8.55     39.89 o 
   9   7   9       70.25       39.84     43.69 o 
  10   7   9       36.24       39.05     43.28 o 
  11   7   9       30.38       68.38     45.33 o 
  -9   8   9        9.15       38.99     16.02 o 
  -8   8   9       62.02       66.97     20.06 o 
  -7   8   9      140.63      173.23     16.71 o 
  -6   8   9        1.26       17.87     17.01 o 
  -5   8   9       37.24       54.57     15.91 o 
  -4   8   9        9.25       23.60     12.84 o 
  -3   8   9        1.90        8.55     12.87 o 
  -2   8   9        0.62       10.36     13.26 o 
  -1   8   9       28.38       40.13     14.43 o 
   0   8   9       25.32       19.74     11.05 o 
   1   8   9        5.43       18.64     12.27 o 
   2   8   9        1.12        1.00     12.15 o 
   3   8   9       52.44       92.53     69.04 o 
   4   8   9       21.95       59.13     26.48 o 
   5   8   9        1.15       21.76     37.27 o 
   6   8   9      302.79      309.60     42.11 o 
   7   8   9       56.20       31.02     42.77 o 
 -20   0  10      263.43      309.91     23.92 o 
 -18   0  10       45.93       65.39     16.37 o 
 -16   0  10     1381.78     1306.11     19.83 o 
 -14   0  10      187.33      189.81     13.97 o 
 -12   0  10     1334.14     1267.56     25.69 o 
 -10   0  10      873.27      805.99     35.30 o 
  -8   0  10     1762.56     1828.22     81.79 o 
  -6   0  10     1285.18     1307.95     50.56 o 
  -4   0  10        0.60       -0.47     10.42 o 
  -2   0  10      441.34      417.23     14.86 o 
   0   0  10      409.43      466.47     10.01 o 
   2   0  10      395.25      435.35     11.14 o 
   4   0  10      644.55      664.80     10.56 o 
   6   0  10        0.25        8.64     10.90 o 
   8   0  10      668.98      652.78     10.35 o 
  10   0  10      291.00      305.23     10.90 o 
  12   0  10        0.94        6.46     11.90 o 
  14   0  10      614.81      609.92     19.46 o 
  16   0  10       34.65       45.21     21.68 o 
  18   0  10       19.57       36.22     16.17 o 
 -21   1  10        0.25       15.87     15.95 o 
 -20   1  10       17.22       23.07     16.91 o 
 -19   1  10        0.66       12.66     14.42 o 
 -18   1  10       15.11       17.47     13.96 o 
 -17   1  10        8.53       16.42     11.79 o 
 -16   1  10       28.60       40.52     10.57 o 
 -15   1  10        4.68       11.25      9.99 o 
 -14   1  10      196.93      216.08     11.88 o 
 -13   1  10     1189.95     1157.01     19.24 o 
 -12   1  10      224.62      217.77     11.66 o 
 -11   1  10       58.09       72.25     10.23 o 
 -10   1  10        0.02        2.60     10.62 o 
  -9   1  10      190.08      194.56      9.06 o 
  -8   1  10       86.59      107.08      8.28 o 
  -7   1  10       20.26        7.23      8.61 o 
  -6   1  10       91.72      125.46      7.71 o 
  -5   1  10      291.98      325.75      7.92 o 
  -4   1  10       80.12       75.95      7.16 o 
  -3   1  10       19.68       21.34      6.66 o 
  -2   1  10      112.13      111.72      6.69 o 
  -1   1  10       70.36       76.74      6.42 o 
   0   1  10      108.63      137.95      6.21 o 
   1   1  10      781.65      817.07     11.57 o 
   2   1  10     1442.06     1501.08      9.06 o 
   3   1  10      877.88      853.01     11.72 o 
   4   1  10      176.50      148.69      6.54 o 
   5   1  10       97.78       72.42      6.39 o 
   6   1  10       72.77       62.87      5.68 o 
   7   1  10      671.15      754.35     10.65 o 
   8   1  10      566.74      576.39      7.45 o 
   9   1  10        7.65       14.91      5.45 o 
  10   1  10      125.18      120.91      6.84 o 
  11   1  10       37.55       47.43      9.81 o 
  12   1  10        1.44        8.93      8.17 o 
  13   1  10      488.11      461.34     14.75 o 
  14   1  10      629.68      598.02     19.08 o 
  15   1  10      363.29      339.05     11.52 o 
  16   1  10        9.16       11.96      6.98 o 
  17   1  10        0.66        8.17      8.62 o 
  18   1  10      140.87      128.75     14.03 o 
  19   1  10       14.67       32.40     16.22 o 
 -21   2  10        6.62        8.56     17.11 o 
 -20   2  10      453.78      443.46     23.25 o 
 -19   2  10      616.49      544.74     16.10 o 
 -18   2  10      356.97      356.30     19.38 o 
 -17   2  10       65.55       50.84     12.65 o 
 -16   2  10       78.53       76.66     12.41 o 
 -15   2  10       20.34       15.20     10.71 o 
 -14   2  10      338.22      345.54     12.52 o 
 -13   2  10       62.92       61.69     10.33 o 
 -12   2  10      210.99      203.66     10.29 o 
 -11   2  10       35.17       44.07      9.47 o 
 -10   2  10      539.92      531.98     10.13 o 
  -9   2  10      661.61      652.88     10.99 o 
  -8   2  10      269.67      277.02     11.85 o 
  -7   2  10        1.25        4.55      9.23 o 
  -6   2  10       11.18       13.23      9.13 o 
  -5   2  10     2257.47     2459.51     19.86 o 
  -4   2  10       52.45       67.73      8.32 o 
  -3   2  10     1672.21     1794.14     22.82 o 
  -2   2  10      551.03      552.26     12.39 o 
  -1   2  10       31.39       17.93      7.17 o 
   0   2  10     2638.00     2705.04     33.05 o 
   1   2  10      403.26      369.30      8.41 o 
   2   2  10      212.34      166.94      5.93 o 
   3   2  10     2386.56     2529.74     28.57 o 
   4   2  10       27.69       39.93      4.57 o 
   5   2  10      948.70      981.66     22.84 o 
   6   2  10      558.01      553.49      5.56 o 
   7   2  10        9.71       17.40      7.54 o 
   8   2  10        8.06       11.55      4.30 o 
   9   2  10      536.83      519.91     18.11 o 
  10   2  10     1747.02     1783.25     11.23 o 
  11   2  10      958.21      938.30     22.69 o 
  12   2  10       39.23       38.59      4.78 o 
  13   2  10      127.22      122.32      5.83 o 
  14   2  10        0.56        3.12      9.67 o 
  15   2  10      233.99      240.41     36.65 o 
  16   2  10       36.71       49.91     15.36 o 
  17   2  10        0.04       -0.99     13.85 o 
  18   2  10      101.24       94.89     17.68 o 
  19   2  10        0.94       -3.97     17.29 o 
 -20   3  10        3.86        4.32     16.75 o 
 -19   3  10        7.59        8.20     15.04 o 
 -18   3  10      140.77      108.86     13.03 o 
 -17   3  10        4.77       26.97     12.23 o 
 -16   3  10      148.49      131.23     13.18 o 
 -15   3  10      229.90      225.00     12.78 o 
 -14   3  10      107.85      135.93     17.87 o 
 -13   3  10       22.72       44.15     14.49 o 
 -12   3  10       38.11       70.72     13.03 o 
 -11   3  10        4.33       33.61     12.32 o 
 -10   3  10       93.25       93.42     11.10 o 
  -9   3  10      139.57      126.35     10.25 o 
  -8   3  10      565.81      586.28     10.83 o 
  -7   3  10      218.08      231.16      8.99 o 
  -6   3  10       38.75       44.40      8.73 o 
  -5   3  10       36.29       44.07     14.37 o 
  -4   3  10      766.91      706.73     15.37 o 
  -3   3  10      828.09      859.05      9.81 o 
  -2   3  10     1168.94     1210.04     18.36 o 
  -1   3  10      135.53      186.14      8.38 o 
   0   3  10       30.58       46.36      6.49 o 
   1   3  10        9.73       13.07      5.77 o 
   2   3  10      368.02      406.19     13.11 o 
   3   3  10      959.90      951.20      9.42 o 
   4   3  10      306.57      346.59      8.65 o 
   5   3  10      431.13      422.57      9.98 o 
   6   3  10     1698.69     1709.35     12.10 o 
   7   3  10     2940.34     2872.55     42.35 o 
   8   3  10      759.63      700.90     16.65 o 
   9   3  10      107.10      114.12      9.78 o 
  10   3  10        9.56       29.20     10.03 o 
  11   3  10       23.33        5.26     32.10 o 
  12   3  10      111.85       96.78     20.13 o 
  13   3  10       37.63       41.94     12.77 o 
  14   3  10      188.38      182.03     15.29 o 
  15   3  10       19.36       11.42     13.97 o 
  16   3  10       80.25       88.53     20.21 o 
  17   3  10       20.01       18.28     24.62 o 
  18   3  10       18.34       14.02     22.20 o 
 -19   4  10       16.44       33.56     16.40 o 
 -18   4  10        0.02       -6.64     15.56 o 
 -17   4  10       68.60       87.13     17.06 o 
 -16   4  10       29.43       24.32     12.43 o 
 -15   4  10      212.27      187.51     21.74 o 
 -14   4  10      228.29      181.58     18.33 o 
 -13   4  10        0.01       -5.28     20.95 o 
 -12   4  10     1370.91     1253.15     32.05 o 
 -11   4  10       60.52       48.45     22.18 o 
 -10   4  10        0.49        2.45     13.74 o 
  -9   4  10       19.36       29.44     10.89 o 
  -8   4  10        8.59       19.88     10.55 o 
  -7   4  10      499.02      538.51     11.94 o 
  -6   4  10      359.20      336.51     11.11 o 
  -5   4  10      143.98      152.16     13.70 o 
  -4   4  10      262.09      266.19     10.56 o 
  -3   4  10     1447.08     1374.24     26.87 o 
  -2   4  10      423.23      397.93     15.85 o 
  -1   4  10        4.18        9.79      9.66 o 
   0   4  10      215.12      188.88      9.97 o 
   1   4  10       26.76       33.90     10.39 o 
   2   4  10     1465.67     1416.64     22.06 o 
   3   4  10       65.84       56.48      7.35 o 
   4   4  10      882.68      884.45     18.38 o 
   5   4  10       84.27       80.70      4.40 o 
   6   4  10      159.63      172.81     15.44 o 
   7   4  10      360.21      375.76     21.07 o 
   8   4  10      378.78      411.97     21.88 o 
   9   4  10      329.26      294.54     13.35 o 
  10   4  10       24.62       40.93     19.41 o 
  11   4  10       16.03       18.63     29.88 o 
  12   4  10      226.44      204.51     33.82 o 
  13   4  10       65.96       55.01     33.88 o 
  14   4  10       12.81        0.41     41.61 o 
  15   4  10        1.33        8.54     43.39 o 
  16   4  10        7.12       24.84     38.12 o 
  17   4  10      450.29      564.27     33.04 o 
 -17   5  10       43.18       52.10     25.83 o 
 -16   5  10       26.57       22.97     17.04 o 
 -15   5  10       26.90       16.58     20.81 o 
 -14   5  10       96.56       93.60     16.82 o 
 -13   5  10       20.51       22.71     16.17 o 
 -12   5  10        0.02       -6.83     13.96 o 
 -11   5  10       25.83       41.85     13.68 o 
 -10   5  10       97.17       82.47     16.92 o 
  -9   5  10      472.16      475.52     17.46 o 
  -8   5  10       11.59       15.61     12.06 o 
  -7   5  10      657.87      625.05     18.89 o 
  -6   5  10       14.44       28.36     12.55 o 
  -5   5  10      421.93      418.70     12.40 o 
  -4   5  10       29.57       45.57     10.92 o 
  -3   5  10      403.27      373.50     11.61 o 
  -2   5  10      560.47      568.16     11.79 o 
  -1   5  10      401.74      397.39     10.94 o 
   0   5  10      510.11      507.41     13.72 o 
   1   5  10       53.42       53.28      8.62 o 
   2   5  10      175.56      180.25      7.61 o 
   3   5  10      174.67      176.10     12.71 o 
   4   5  10       11.75       15.24      6.97 o 
   5   5  10       11.49       22.87      6.03 o 
   6   5  10      197.04      177.45      9.25 o 
   7   5  10      172.12      151.12      9.00 o 
   8   5  10      175.24      170.00     14.19 o 
   9   5  10        0.83        3.02      3.62 o 
  10   5  10      100.76      144.34     24.90 o 
  11   5  10       39.67       15.05     37.88 o 
  12   5  10       34.33      118.89     47.34 o 
  13   5  10       32.21       95.69     48.87 o 
  14   5  10       47.09       40.95     46.78 o 
  15   5  10       10.82        6.82     47.43 o 
 -15   6  10       16.80       22.93     17.56 o 
 -14   6  10       12.04        4.29     15.54 o 
 -13   6  10        3.66       12.91     17.58 o 
 -12   6  10       12.38       14.02     22.36 o 
 -11   6  10      160.18      179.08     20.84 o 
 -10   6  10       76.12       81.54     18.11 o 
  -9   6  10       38.63       36.97     15.24 o 
  -8   6  10      117.58      113.68     16.00 o 
  -7   6  10      127.52      133.89     11.69 o 
  -6   6  10        3.20       10.14     12.81 o 
  -5   6  10       13.68       25.80     12.79 o 
  -4   6  10        1.57       28.13     13.31 o 
  -3   6  10        0.03       11.68      9.79 o 
  -2   6  10        9.40        9.78     10.62 o 
  -1   6  10      324.01      319.42     11.20 o 
   0   6  10        0.04        3.98      9.26 o 
   1   6  10        7.50       15.82     12.28 o 
   2   6  10      319.47      288.67      8.57 o 
   3   6  10       56.01       48.89      7.98 o 
   4   6  10       85.68       78.91      7.26 o 
   5   6  10        3.95       10.17      5.36 o 
   6   6  10      181.79      177.17     15.10 o 
   7   6  10       38.77       28.21      8.84 o 
   8   6  10        6.28      -28.02     35.18 o 
   9   6  10        0.22       34.30     36.64 o 
  10   6  10        0.45      -27.59     43.07 o 
  11   6  10       11.88       36.53     44.66 o 
  12   6  10       17.07       33.98     30.87 o 
  13   6  10        2.82       19.88     47.71 o 
 -13   7  10        0.53       26.07     16.51 o 
 -12   7  10      269.13      255.59     17.65 o 
 -11   7  10      104.69      143.87     18.13 o 
 -10   7  10      281.13      314.22     21.80 o 
  -9   7  10      261.54      283.06     29.98 o 
  -8   7  10        8.38       31.54     14.68 o 
  -7   7  10      337.19      375.94     23.16 o 
  -6   7  10      820.55      805.68     21.32 o 
  -5   7  10      229.04      254.99     18.03 o 
  -4   7  10      189.57      226.91     12.31 o 
  -3   7  10      111.13      127.25     10.66 o 
  -2   7  10       58.40       52.02     10.69 o 
  -1   7  10        0.30        0.93     10.34 o 
   0   7  10       24.31       24.41     15.84 o 
   1   7  10       50.42       57.18      9.45 o 
   2   7  10       58.42       60.94      9.13 o 
   3   7  10       17.32       22.87     22.03 o 
   4   7  10       26.20       38.89     12.01 o 
   5   7  10       30.57       11.58     33.56 o 
   7   7  10      128.98      108.25     28.13 o 
   8   7  10       14.33       51.92     42.62 o 
   9   7  10       27.33       78.24     44.48 o 
  10   7  10        4.25       -2.00     45.05 o 
  11   7  10        3.68        4.18     46.45 o 
  -8   8  10        9.70       27.34     19.34 o 
  -7   8  10       17.70       18.40     19.78 o 
  -6   8  10        1.68       19.12     18.59 o 
  -5   8  10       54.24       62.40     17.15 o 
  -4   8  10       21.54       30.98     13.20 o 
  -3   8  10       27.03       32.34     14.75 o 
  -2   8  10       93.24       93.43     11.99 o 
  -1   8  10       66.38       82.50     11.43 o 
   0   8  10        2.21       15.25     13.05 o 
   1   8  10       46.03       32.90     11.35 o 
   2   8  10       70.26       43.96     22.26 o 
   3   8  10        0.26       17.59     36.19 o 
   4   8  10       44.22       36.03     38.30 o 
   5   8  10       61.21       61.11     29.28 o 
   6   8  10       10.71       61.37     42.72 o 
 -21   0  11        3.70       25.22     20.33 o 
 -19   0  11       22.98       55.36     17.87 o 
 -17   0  11        0.07       10.34     18.96 o 
 -15   0  11     1087.99     1022.95     18.30 o 
 -13   0  11       83.29       80.01     16.17 o 
 -11   0  11     7896.56     7631.56    200.72 o 
  -9   0  11      402.52      412.55     14.23 o 
  -7   0  11       69.51       67.48     15.57 o 
  -5   0  11      200.02      224.77     11.33 o 
  -3   0  11      573.12      631.79     22.06 o 
  -1   0  11       87.58       87.37      9.67 o 
   1   0  11     1305.73     1479.63     32.07 o 
   3   0  11     7260.29     8074.57     32.77 o 
   5   0  11      419.65      468.87     10.58 o 
   7   0  11        0.17        6.64      8.96 o 
   9   0  11      208.23      208.83      9.61 o 
  11   0  11      120.12      122.22     12.55 o 
  13   0  11       18.27       40.67     30.60 o 
  15   0  11       77.20       82.85     11.31 o 
  17   0  11      632.96      539.69     46.58 o 
 -21   1  11       16.94       22.09     17.99 o 
 -20   1  11      261.89      289.76     16.53 o 
 -19   1  11       51.79       69.52     13.94 o 
 -18   1  11      286.12      276.82     12.72 o 
 -17   1  11       78.14       77.25     11.60 o 
 -16   1  11      162.78      169.71     13.27 o 
 -15   1  11       29.82       49.03     10.52 o 
 -14   1  11        1.13       14.78     10.60 o 
 -13   1  11      104.07      100.59     11.66 o 
 -12   1  11      310.31      287.33     12.17 o 
 -11   1  11     1232.26     1205.46     21.70 o 
 -10   1  11      297.85      299.41     10.37 o 
  -9   1  11        0.00        5.74     10.24 o 
  -8   1  11      334.25      389.04     10.73 o 
  -7   1  11       25.68       12.40      8.28 o 
  -6   1  11      725.07      717.37     10.74 o 
  -5   1  11      538.06      536.84      9.03 o 
  -4   1  11      824.72      953.73     12.86 o 
  -3   1  11      388.43      377.30      8.01 o 
  -2   1  11     1186.59     1233.90      9.81 o 
  -1   1  11     3402.18     3697.89     15.40 o 
   0   1  11     2558.35     2871.68     22.91 o 
   1   1  11     1103.66     1157.76      9.01 o 
   2   1  11      357.42      437.40     11.47 o 
   3   1  11        0.00        5.77      5.88 o 
   4   1  11      145.32      147.39      6.17 o 
   5   1  11      514.16      530.24      8.32 o 
   6   1  11      233.27      272.32      9.52 o 
   7   1  11      943.97     1050.05     14.77 o 
   8   1  11      124.73      130.22      8.04 o 
   9   1  11      152.14      154.43      7.11 o 
  10   1  11      344.74      356.50      8.18 o 
  11   1  11        0.55       17.35     11.79 o 
  12   1  11      230.11      232.84     19.50 o 
  13   1  11        0.03       15.08      6.57 o 
  14   1  11      499.76      452.90     10.71 o 
  15   1  11      416.19      400.03     12.00 o 
  16   1  11        4.21       10.16      9.69 o 
  17   1  11       18.88       16.95     14.78 o 
  18   1  11       55.90       57.34     14.01 o 
  19   1  11       47.36       46.81     14.59 o 
 -20   2  11      131.43      133.19     15.68 o 
 -19   2  11       64.01       68.97     14.78 o 
 -18   2  11      234.01      242.55     14.77 o 
 -17   2  11        0.26       10.03     12.20 o 
 -16   2  11        0.32      -11.64     11.64 o 
 -15   2  11       70.64       76.80     10.83 o 
 -14   2  11        7.17       12.54     11.39 o 
 -13   2  11       10.66       23.66     11.24 o 
 -12   2  11       19.00       25.47     11.56 o 
 -11   2  11      120.91      123.68     10.11 o 
 -10   2  11       22.10       28.42      9.29 o 
  -9   2  11       64.63       72.96      9.78 o 
  -8   2  11      523.17      497.93     10.52 o 
  -7   2  11      424.28      458.52     11.34 o 
  -6   2  11      222.38      208.19     10.25 o 
  -5   2  11      252.22      237.99      8.73 o 
  -4   2  11      387.49      383.10      8.67 o 
  -3   2  11       69.87       69.42      7.63 o 
  -2   2  11       72.06       49.56      8.84 o 
  -1   2  11      803.09      787.11      9.45 o 
   0   2  11     2916.81     2791.79     34.36 o 
   1   2  11     1426.73     1450.95     10.98 o 
   2   2  11       14.67       12.49      8.05 o 
   3   2  11      136.06      134.01      6.63 o 
   4   2  11      727.05      713.04      8.72 o 
   5   2  11      168.33      177.24      5.52 o 
   6   2  11       40.88       44.25      4.58 o 
   7   2  11      101.21      105.54      4.62 o 
   8   2  11       44.46       38.58      4.24 o 
   9   2  11      274.66      269.64     21.06 o 
  10   2  11     2100.64     2054.01     71.63 o 
  11   2  11     3372.88     3312.30     12.79 o 
  12   2  11      389.22      371.87     21.86 o 
  13   2  11      345.52      296.91     23.54 o 
  14   2  11      301.47      261.98     14.67 o 
  15   2  11       54.19       61.07     19.64 o 
  16   2  11        0.82       11.89     15.98 o 
  17   2  11      126.32      115.73     15.05 o 
  18   2  11       22.78       25.09     20.21 o 
 -20   3  11      146.21      153.87     15.75 o 
 -19   3  11       23.24       15.70     14.37 o 
 -18   3  11       17.30       33.38     13.27 o 
 -17   3  11      348.90      347.10     15.70 o 
 -16   3  11       23.75       18.25     13.39 o 
 -15   3  11      121.91      135.98     12.67 o 
 -14   3  11      280.75      246.41     14.66 o 
 -13   3  11       68.12       55.71     11.41 o 
 -12   3  11      287.64      329.99     11.78 o 
 -11   3  11      103.81       85.73     11.22 o 
 -10   3  11       31.99       48.00     10.03 o 
  -9   3  11        6.08        6.27     11.42 o 
  -8   3  11      224.56      213.29      9.72 o 
  -7   3  11       28.71       27.10     10.43 o 
  -6   3  11        0.06        8.21     10.26 o 
  -5   3  11       17.25       21.97      8.63 o 
  -4   3  11       40.38       40.42      8.61 o 
  -3   3  11      424.76      390.01      9.31 o 
  -2   3  11       32.93       29.56      7.85 o 
  -1   3  11      253.54      281.85      8.18 o 
   0   3  11     2124.92     2203.45     21.89 o 
   1   3  11      131.63      127.03      6.81 o 
   2   3  11      170.27      175.25     15.51 o 
   3   3  11      293.73      328.35      6.52 o 
   4   3  11      164.87      155.33      5.42 o 
   5   3  11      270.55      287.45      6.21 o 
   6   3  11      207.63      198.18      5.24 o 
   7   3  11      345.59      381.57     16.49 o 
   8   3  11       14.03       26.45     23.03 o 
   9   3  11       23.35        3.96     18.12 o 
  10   3  11        9.41       21.65     17.14 o 
  11   3  11      195.48      181.71     15.12 o 
  12   3  11       10.26        4.46     13.23 o 
  13   3  11      170.07      167.51     14.59 o 
  14   3  11        8.53       25.12     19.28 o 
  15   3  11        8.50       27.25     21.89 o 
  16   3  11       45.97       32.40     26.61 o 
  17   3  11        0.18       31.25     32.28 o 
  18   3  11      245.06      302.57     49.63 o 
 -19   4  11       31.72       32.40     21.95 o 
 -18   4  11      144.38      140.97     19.34 o 
 -17   4  11       53.27       56.64     16.71 o 
 -16   4  11       21.68       24.59     15.63 o 
 -15   4  11        0.01       16.05     13.73 o 
 -14   4  11      381.59      351.73     18.17 o 
 -13   4  11      184.81      187.51     28.08 o 
 -12   4  11      901.56      869.97     19.77 o 
 -11   4  11        3.62       12.04     15.12 o 
 -10   4  11      134.28      118.56     12.35 o 
  -9   4  11      174.24      203.85     12.22 o 
  -8   4  11      106.26      110.98     11.61 o 
  -7   4  11       17.31        0.82     10.86 o 
  -6   4  11       15.79       19.12     11.69 o 
  -5   4  11      754.85      714.21     11.03 o 
  -4   4  11     1487.85     1508.94     12.51 o 
  -3   4  11      111.45      123.13     10.10 o 
  -2   4  11     1162.55     1069.46     12.70 o 
  -1   4  11      326.73      309.69      9.21 o 
   0   4  11       26.54       20.12      7.83 o 
   1   4  11      132.39      129.80     13.46 o 
   2   4  11        1.36        2.12      8.32 o 
   3   4  11        1.89        7.95      7.53 o 
   4   4  11      488.82      471.76     19.72 o 
   5   4  11      124.89      106.79     11.63 o 
   6   4  11       17.00        9.90      7.52 o 
   7   4  11      293.83      286.47     20.89 o 
   8   4  11      660.88      685.12     19.88 o 
   9   4  11       35.81       40.62     24.50 o 
  10   4  11      133.99      109.71     10.95 o 
  11   4  11      131.02      122.93     19.08 o 
  12   4  11      168.21      122.67     21.66 o 
  13   4  11       51.31       40.85     10.78 o 
  14   4  11       16.00       33.99     27.26 o 
  15   4  11        5.92       21.94     28.13 o 
  16   4  11        4.74        5.61     30.39 o 
 -17   5  11       43.82       44.18     18.35 o 
 -16   5  11       11.57       18.59     18.06 o 
 -15   5  11       10.55       28.13     37.02 o 
 -14   5  11      181.80      138.85     22.63 o 
 -13   5  11       69.83       58.88     15.36 o 
 -12   5  11       11.27       35.05     17.27 o 
 -11   5  11        9.48       12.23     14.52 o 
 -10   5  11       21.28       31.65     13.30 o 
  -9   5  11      553.32      529.92     24.93 o 
  -8   5  11       98.30      109.73     15.16 o 
  -7   5  11      213.08      224.23     13.26 o 
  -6   5  11      140.15      151.88     15.02 o 
  -5   5  11       37.52       57.03     11.96 o 
  -4   5  11      489.08      507.29     14.04 o 
  -3   5  11       45.35       54.06     10.99 o 
  -2   5  11        1.58       10.10     11.26 o 
  -1   5  11      396.96      366.56     10.79 o 
   0   5  11     1627.44     1624.37     17.94 o 
   1   5  11      369.46      379.16     10.57 o 
   2   5  11      282.59      248.86     13.98 o 
   3   5  11        0.19        1.77      7.51 o 
   4   5  11       29.14       30.33      5.84 o 
   5   5  11       17.68       24.47     15.21 o 
   6   5  11       74.66       81.79     31.15 o 
   7   5  11       30.32       43.46     18.39 o 
   8   5  11      296.52      290.82     34.01 o 
   9   5  11       59.36       59.44     14.84 o 
  10   5  11       76.57       70.84     12.89 o 
  11   5  11       36.92       33.85     40.03 o 
  12   5  11       78.35       24.68     43.86 o 
  13   5  11        8.44      -11.36     45.70 o 
  14   5  11        7.24       42.40     47.80 o 
 -15   6  11       23.59       45.77     19.89 o 
 -14   6  11       12.76       32.14     18.42 o 
 -13   6  11        3.50        3.79     16.69 o 
 -12   6  11       41.57       54.71     16.41 o 
 -11   6  11       11.68        5.47     21.07 o 
 -10   6  11        5.37       17.50     10.87 o 
  -9   6  11       23.77       14.32     10.53 o 
  -8   6  11        8.95       14.63     11.18 o 
  -7   6  11       28.89       35.58     10.86 o 
  -6   6  11      577.08      610.03     16.83 o 
  -5   6  11      322.05      323.63     11.69 o 
  -4   6  11        2.98        3.55     10.58 o 
  -3   6  11      232.90      244.82     12.04 o 
  -2   6  11        0.13        4.15     11.31 o 
  -1   6  11      237.87      245.22      9.70 o 
   0   6  11      585.22      569.33     10.69 o 
   1   6  11      433.99      421.47     13.60 o 
   2   6  11        9.45       27.20      8.69 o 
   3   6  11       13.66        7.66      8.04 o 
   4   6  11       17.40       22.19      6.19 o 
   5   6  11        4.87       12.49      8.38 o 
   6   6  11        8.39       18.09     18.12 o 
   7   6  11       16.90       13.35      8.08 o 
   8   6  11       42.51       44.08     25.45 o 
   9   6  11        2.79       33.03     37.99 o 
  10   6  11      291.42      366.27     42.70 o 
  11   6  11        6.94       51.57     43.94 o 
  12   6  11       67.43      118.74     48.87 o 
 -12   7  11      537.82      516.58     24.80 o 
 -11   7  11      331.68      415.39     17.99 o 
 -10   7  11        6.45       14.70     16.21 o 
  -9   7  11       10.97       26.49     19.03 o 
  -8   7  11       14.05       11.38     11.79 o 
  -7   7  11       88.37      106.59     11.49 o 
  -6   7  11       53.59       52.03     12.17 o 
  -5   7  11       54.15       76.67     11.90 o 
  -4   7  11        0.63       10.05     11.03 o 
  -3   7  11       14.30       28.49     12.63 o 
  -2   7  11       27.31       35.87     10.70 o 
  -1   7  11      152.18      156.70     14.84 o 
   0   7  11        3.99       16.11     11.82 o 
   1   7  11       70.05       68.40     10.35 o 
   2   7  11      103.24       98.93     11.64 o 
   3   7  11      100.67      107.57     10.90 o 
   4   7  11      165.57      127.65     14.07 o 
   5   7  11        1.07       35.92     25.64 o 
   6   7  11        0.77        8.07     37.18 o 
   7   7  11       40.63       -4.11     39.31 o 
   8   7  11       43.17       23.45     43.40 o 
   9   7  11        2.79       64.56     46.00 o 
  10   7  11        0.33       10.29     53.87 o 
  -7   8  11        3.21       25.59     17.26 o 
  -6   8  11       74.45       76.39     17.18 o 
  -5   8  11      264.23      275.06     14.34 o 
  -4   8  11       67.40       92.50     13.34 o 
  -3   8  11       97.24      102.05     14.89 o 
  -2   8  11      402.69      356.18     14.71 o 
  -1   8  11       22.34       19.86     12.36 o 
   0   8  11       10.84       20.51     13.18 o 
   1   8  11        1.78        6.65     11.31 o 
   2   8  11        9.52       14.51     68.93 o 
   3   8  11      154.72      173.18     28.07 o 
   4   8  11       11.41        9.50     39.88 o 
   5   8  11       14.84       22.64     41.55 o 
 -20   0  12        0.06       10.29     21.87 o 
 -18   0  12        2.64       16.36     20.70 o 
 -16   0  12      693.69      677.16     25.26 o 
 -14   0  12       42.00       46.09     14.92 o 
 -12   0  12      861.39      844.38     19.71 o 
 -10   0  12      364.93      368.22     33.88 o 
  -8   0  12      775.18      785.27     34.66 o 
  -6   0  12       57.63       58.38     15.19 o 
  -4   0  12       85.67       86.54     12.00 o 
  -2   0  12     1682.87     1564.15     18.51 o 
   0   0  12     1495.51     1652.40     15.22 o 
   2   0  12        0.12       10.77      9.51 o 
   4   0  12      392.62      483.65     11.35 o 
   6   0  12      148.56      170.23     10.14 o 
   8   0  12      477.35      463.74     12.33 o 
  10   0  12        5.65       17.94      9.95 o 
  12   0  12      328.11      330.59     21.05 o 
  14   0  12       31.42       45.68     15.70 o 
  16   0  12        3.33       11.38     15.15 o 
  18   0  12        2.20       20.45     13.41 o 
 -21   1  12       21.75       25.73     17.47 o 
 -20   1  12       83.17       82.49     15.80 o 
 -19   1  12       59.10       81.26     15.01 o 
 -18   1  12       64.00       78.55     16.92 o 
 -17   1  12      226.00      244.16     13.95 o 
 -16   1  12      281.59      284.37     14.86 o 
 -15   1  12        8.46       24.34     14.37 o 
 -14   1  12        0.25       -7.76     13.18 o 
 -13   1  12       22.15       21.39     13.58 o 
 -12   1  12      212.01      203.55     11.87 o 
 -11   1  12      223.91      239.20     11.66 o 
 -10   1  12      105.48      116.09     12.30 o 
  -9   1  12      756.66      818.60     16.49 o 
  -8   1  12      271.28      268.07     10.97 o 
  -7   1  12      614.97      621.82     13.45 o 
  -6   1  12       41.79       52.77      8.42 o 
  -5   1  12      696.30      709.08      9.96 o 
  -4   1  12       53.82       48.79      7.90 o 
  -3   1  12      459.53      512.42     10.30 o 
  -2   1  12        0.29       -8.36      8.36 o 
  -1   1  12       28.71       38.37      7.30 o 
   0   1  12      650.10      701.38      8.77 o 
   1   1  12      414.53      393.10      7.82 o 
   2   1  12      426.49      399.70      9.49 o 
   3   1  12        0.53        6.95      6.55 o 
   4   1  12      325.43      335.51      7.55 o 
   5   1  12        1.79       11.27      8.30 o 
   6   1  12      138.31      146.58      8.58 o 
   7   1  12      107.77      126.94      7.05 o 
   8   1  12      301.56      280.42      7.46 o 
   9   1  12      158.12      150.77     12.88 o 
  10   1  12      689.71      669.74     13.71 o 
  11   1  12        0.01        1.30      9.97 o 
  12   1  12       11.40       28.60     13.66 o 
  13   1  12       12.49       26.27      8.65 o 
  14   1  12      122.54      126.53      8.84 o 
  15   1  12       75.53       69.92      9.18 o 
  16   1  12      282.69      277.24     21.37 o 
  17   1  12       19.94       21.67     13.81 o 
  18   1  12       59.37       61.32     14.34 o 
 -20   2  12       38.85       40.73     15.84 o 
 -19   2  12       32.33       58.40     15.34 o 
 -18   2  12      391.86      357.94     14.77 o 
 -17   2  12       11.97       11.25     14.44 o 
 -16   2  12      827.80      761.34     13.52 o 
 -15   2  12       39.51       56.96     11.12 o 
 -14   2  12        3.24        9.38     11.83 o 
 -13   2  12       81.61       84.24     14.38 o 
 -12   2  12        6.88       20.13     10.76 o 
 -11   2  12       26.48       35.93     10.45 o 
 -10   2  12        6.31        5.52     10.56 o 
  -9   2  12       34.22       46.37     11.21 o 
  -8   2  12      102.10      113.81      9.93 o 
  -7   2  12      429.16      453.03     10.62 o 
  -6   2  12      510.12      503.98     10.52 o 
  -5   2  12     1120.60     1191.47     13.38 o 
  -4   2  12      366.59      322.46      9.23 o 
  -3   2  12       30.25       27.68      8.99 o 
  -2   2  12      165.71      178.21      8.00 o 
  -1   2  12      266.05      306.60      8.15 o 
   0   2  12       51.68       51.12      7.92 o 
   1   2  12      439.80      414.90      7.92 o 
   2   2  12       47.19       52.79      6.47 o 
   3   2  12      117.94      126.35      6.61 o 
   4   2  12       77.38      107.20      7.48 o 
   5   2  12      377.06      402.77      8.49 o 
   6   2  12       38.56       50.06      6.94 o 
   7   2  12      292.64      315.85      6.05 o 
   8   2  12      194.78      209.02     22.56 o 
   9   2  12      429.94      398.41     13.40 o 
  10   2  12     1434.18     1389.00     38.87 o 
  11   2  12      586.49      506.31     24.06 o 
  12   2  12       76.90       82.58      8.79 o 
  13   2  12       18.44       42.28     14.52 o 
  14   2  12       78.37       54.85     11.37 o 
  15   2  12       59.47       41.33     15.76 o 
  16   2  12        2.88       18.86     16.67 o 
  17   2  12        9.61       16.75     14.75 o 
  18   2  12        2.34       13.21     20.80 o 
 -19   3  12      177.00      171.19     16.23 o 
 -18   3  12       69.96       83.89     16.83 o 
 -17   3  12       87.69      107.21     16.66 o 
 -16   3  12      122.49      103.32     14.88 o 
 -15   3  12      143.14      128.47     12.06 o 
 -14   3  12       53.45       67.68     13.53 o 
 -13   3  12       92.53       93.57     13.28 o 
 -12   3  12       14.43       12.01     14.01 o 
 -11   3  12      815.44      772.38     13.18 o 
 -10   3  12      286.68      278.72     11.40 o 
  -9   3  12      166.31      185.11     10.64 o 
  -8   3  12      561.24      587.22     14.98 o 
  -7   3  12        1.27        8.89     10.94 o 
  -6   3  12      356.75      361.74     10.60 o 
  -5   3  12       97.06       85.09      9.61 o 
  -4   3  12     1885.54     1931.49     27.92 o 
  -3   3  12      606.82      530.41     13.59 o 
  -2   3  12     2790.86     2757.84     21.00 o 
  -1   3  12     2214.45     2272.42     24.11 o 
   0   3  12       11.71       15.28      7.83 o 
   1   3  12      120.11      100.94      8.76 o 
   2   3  12      688.53      687.40     10.50 o 
   3   3  12      278.77      291.35      9.31 o 
   4   3  12      798.83      796.79      9.38 o 
   5   3  12     1428.05     1406.50     24.14 o 
   6   3  12     2217.61     2157.99     24.98 o 
   7   3  12      403.12      370.70     10.75 o 
   8   3  12      344.66      399.29     16.98 o 
   9   3  12      460.43      509.02     22.43 o 
  10   3  12      237.23      264.87     12.65 o 
  11   3  12       26.17       28.35     12.12 o 
  12   3  12        0.35       25.99     35.58 o 
  13   3  12      112.24      137.13     15.37 o 
  14   3  12       10.96       12.63     14.20 o 
  15   3  12      229.02      216.34     19.79 o 
  16   3  12        6.86       14.39     26.53 o 
  17   3  12        7.53       15.84     28.21 o 
 -18   4  12       49.46       41.07     19.32 o 
 -17   4  12       31.24       39.68     18.15 o 
 -16   4  12        5.57       -1.99     13.55 o 
 -15   4  12        0.15       17.38     12.27 o 
 -14   4  12      115.61      127.19     14.34 o 
 -13   4  12        2.28       -2.11     16.36 o 
 -12   4  12       77.86       88.10     13.78 o 
 -11   4  12      747.41      680.13     17.15 o 
 -10   4  12      252.73      246.09     15.09 o 
  -9   4  12       26.93       34.38     10.98 o 
  -8   4  12       20.07       24.66     10.64 o 
  -7   4  12       79.12       72.87     12.66 o 
  -6   4  12       14.52       32.08     10.15 o 
  -5   4  12       48.12       62.04      9.88 o 
  -4   4  12      144.69      164.16     10.95 o 
  -3   4  12       21.52       22.59      9.83 o 
  -2   4  12      134.41      138.78      9.90 o 
  -1   4  12      627.76      608.53     10.96 o 
   0   4  12       46.55       56.23      9.79 o 
   1   4  12      304.05      275.17     10.21 o 
   2   4  12     2095.67     2135.51     16.23 o 
   3   4  12     2234.74     2159.70     26.18 o 
   4   4  12     1358.48     1172.81     38.25 o 
   5   4  12      160.45      143.41     10.59 o 
   6   4  12       18.37        8.20      7.64 o 
   7   4  12     2090.06     2031.99     75.73 o 
   8   4  12      244.46      217.09     33.52 o 
   9   4  12        0.00       25.33     22.28 o 
  10   4  12       15.81       28.99     17.13 o 
  11   4  12       17.17       22.60     16.04 o 
  12   4  12       53.04       59.06     29.33 o 
  13   4  12       46.74       47.41     12.58 o 
  14   4  12       20.55       29.48     27.09 o 
  15   4  12      101.88      137.49     29.43 o 
  16   4  12      124.24      127.83     31.20 o 
 -17   5  12        3.81        0.75     19.46 o 
 -16   5  12       15.58       10.36     19.25 o 
 -15   5  12        6.68       15.40     18.51 o 
 -14   5  12      250.85      273.49     24.95 o 
 -13   5  12      170.53      186.68     16.80 o 
 -12   5  12      102.55      108.93     16.05 o 
 -11   5  12       10.58        9.68     14.03 o 
 -10   5  12       31.59       42.97     13.95 o 
  -9   5  12       28.52       39.92     17.55 o 
  -8   5  12       68.56       84.12     13.47 o 
  -7   5  12      168.73      176.22     13.70 o 
  -6   5  12      331.10      332.18     15.69 o 
  -5   5  12      169.74      170.61     12.97 o 
  -4   5  12       62.10       46.28     17.21 o 
  -3   5  12      213.39      193.79     12.04 o 
  -2   5  12      114.77      146.48     12.44 o 
  -1   5  12      112.09      120.24     10.14 o 
   0   5  12       66.93       77.34     11.58 o 
   1   5  12     1284.57     1271.71     28.73 o 
   2   5  12       66.36       65.49     11.29 o 
   3   5  12      214.88      222.58     13.84 o 
   4   5  12       17.98       14.65     15.94 o 
   5   5  12       63.35       52.46     12.01 o 
   6   5  12      196.66      162.76     23.02 o 
   7   5  12       76.40       85.00     24.11 o 
   9   5  12        2.85       32.57     25.92 o 
  10   5  12      204.31      153.63     56.74 o 
  11   5  12     1213.86     1129.92     48.81 o 
  12   5  12     1060.79     1259.66     51.28 o 
  14   5  12       26.24      -18.69     49.71 o 
 -15   6  12       10.70       23.23     18.36 o 
 -14   6  12       21.24       22.89     20.74 o 
 -13   6  12       61.51       72.30     17.73 o 
 -12   6  12        8.33        2.98     17.05 o 
 -11   6  12      340.51      372.32     20.55 o 
 -10   6  12      516.90      500.43     18.87 o 
  -9   6  12        4.58       32.68     15.04 o 
  -8   6  12       25.97       36.92     14.75 o 
  -7   6  12      337.76      337.51     15.66 o 
  -6   6  12       35.53       65.43     15.25 o 
  -5   6  12       15.72       21.51     11.38 o 
  -4   6  12      157.57      154.20     13.06 o 
  -3   6  12      113.10      118.87     14.66 o 
  -2   6  12       11.47       27.49     11.01 o 
  -1   6  12       84.82       86.19     10.83 o 
   0   6  12        0.15        9.08      9.42 o 
   1   6  12       10.42       14.98     10.42 o 
   2   6  12       14.28       10.20      8.37 o 
   3   6  12      175.74      160.26      9.34 o 
   4   6  12      126.42       96.05     13.31 o 
   5   6  12        0.95       -3.71     18.95 o 
   6   6  12      449.38      418.62     19.34 o 
   7   6  12       35.69       22.51     10.12 o 
   8   6  12        3.47       18.20     27.87 o 
   9   6  12        0.34        6.61     39.65 o 
  10   6  12      135.30      161.12     44.00 o 
  12   6  12        2.73        8.70     50.14 o 
 -12   7  12       77.02       86.87     39.53 o 
 -11   7  12      216.29      257.81     21.04 o 
 -10   7  12        1.16       14.64     25.73 o 
  -9   7  12      107.01      107.02     19.70 o 
  -8   7  12       46.84       58.75     13.83 o 
  -7   7  12       67.80       67.03     12.05 o 
  -6   7  12       71.96       72.15     11.96 o 
  -5   7  12      107.57      134.20     12.52 o 
  -4   7  12        0.54       14.15     12.86 o 
  -3   7  12      288.77      298.72     12.54 o 
  -2   7  12       38.11       41.84     12.71 o 
  -1   7  12      106.06       95.20     11.88 o 
   0   7  12        1.17        3.78     10.81 o 
   1   7  12       10.68       31.60      9.94 o 
   2   7  12       14.61       16.55     10.56 o 
   3   7  12        8.44       20.19     14.87 o 
   4   7  12       15.31       34.77     15.14 o 
   5   7  12       17.42       63.24     37.11 o 
   6   7  12       24.03       55.95     56.88 o 
   7   7  12        3.78       26.11     28.48 o 
   8   7  12        1.46       59.22     43.79 o 
   9   7  12       28.22       70.14     48.27 o 
  -6   8  12        0.33       12.68     15.45 o 
  -5   8  12        3.72        7.46     14.27 o 
  -4   8  12       23.60       27.70     14.78 o 
  -3   8  12        0.47        5.80     13.50 o 
  -2   8  12       51.67       56.35     14.36 o 
  -1   8  12       10.82       17.31     11.90 o 
   0   8  12       75.48       56.84     14.35 o 
   1   8  12       56.47       76.28     30.09 o 
   2   8  12        0.41       32.64     35.15 o 
   3   8  12       40.96       83.00     37.60 o 
   4   8  12        8.81       57.79     38.08 o 
 -19   0  13      143.27      140.30     19.61 o 
 -17   0  13        0.80       20.90     17.23 o 
 -15   0  13      272.75      267.74     17.34 o 
 -13   0  13      195.85      169.79     17.99 o 
 -11   0  13      744.03      622.84     18.60 o 
  -9   0  13       91.35      112.23     17.05 o 
  -7   0  13       17.69       31.21     16.10 o 
  -5   0  13     1906.31     1927.72     18.80 o 
  -3   0  13      801.69      901.69     15.46 o 
  -1   0  13     2279.52     2436.45     52.80 o 
   1   0  13       42.98       56.75     10.44 o 
   3   0  13        0.23        8.84     14.33 o 
   5   0  13      243.00      239.20     19.25 o 
   7   0  13       40.72       55.52     13.61 o 
   9   0  13      167.69      213.33     10.82 o 
  11   0  13       11.26       20.78     10.75 o 
  13   0  13       84.69      104.10     14.27 o 
  15   0  13       28.30       32.42     14.93 o 
  17   0  13      143.68      104.38     21.66 o 
 -20   1  13       17.91       43.40     15.36 o 
 -19   1  13        1.11       11.91     13.59 o 
 -18   1  13      173.76      166.79     13.39 o 
 -17   1  13       10.56       17.66     12.34 o 
 -16   1  13       16.06       25.08     11.75 o 
 -15   1  13      714.96      652.32     14.18 o 
 -14   1  13     2000.12     1930.19     18.30 o 
 -13   1  13      971.05      967.39     14.25 o 
 -12   1  13      138.51      139.53     12.36 o 
 -11   1  13      194.76      180.10     12.04 o 
 -10   1  13      396.65      358.19     12.01 o 
  -9   1  13       98.97      111.65     10.53 o 
  -8   1  13      599.14      580.42     11.56 o 
  -7   1  13      725.89      712.18     11.46 o 
  -6   1  13       20.50       10.74      9.20 o 
  -5   1  13      262.09      258.54      9.29 o 
  -4   1  13      713.04      720.41     18.29 o 
  -3   1  13       43.11       36.43      9.28 o 
  -2   1  13      306.90      351.54      8.82 o 
  -1   1  13      888.29      941.15     11.09 o 
   0   1  13      229.47      251.24     11.05 o 
   1   1  13      879.30      869.12     15.24 o 
   2   1  13      243.42      269.42      7.88 o 
   3   1  13      260.31      254.44      7.81 o 
   4   1  13       44.25       44.05      7.12 o 
   5   1  13     1286.55     1340.66     10.84 o 
   6   1  13        5.56       13.09      9.15 o 
   7   1  13     1004.25     1011.02     10.30 o 
   8   1  13       56.28       68.17      8.15 o 
   9   1  13      676.51      645.87      9.20 o 
  10   1  13      497.82      502.50     10.73 o 
  11   1  13      661.76      644.59     20.98 o 
  12   1  13      434.50      411.81     11.48 o 
  13   1  13      325.86      317.93     10.19 o 
  14   1  13       74.51       67.48      9.65 o 
  15   1  13      197.24      185.92     10.74 o 
  16   1  13       53.45       55.61     20.68 o 
  17   1  13      174.18      134.60     18.83 o 
  18   1  13       10.96       24.25     15.96 o 
 -20   2  13       91.93       82.71     15.50 o 
 -19   2  13      113.40      136.16     15.11 o 
 -18   2  13       10.25        4.36     14.52 o 
 -17   2  13       42.69       53.95     12.45 o 
 -16   2  13       30.11       38.87     12.07 o 
 -15   2  13      136.04      154.00     16.59 o 
 -14   2  13       40.65       54.91     12.36 o 
 -13   2  13      347.50      342.65     12.86 o 
 -12   2  13      260.35      259.10     12.59 o 
 -11   2  13      210.09      229.57     12.81 o 
 -10   2  13      115.63      129.73     13.53 o 
  -9   2  13      520.58      495.15     12.08 o 
  -8   2  13       52.64       58.77     10.33 o 
  -7   2  13      160.65      127.97     11.48 o 
  -6   2  13       53.16       89.97     10.94 o 
  -5   2  13      464.09      493.04     14.44 o 
  -4   2  13     1437.61     1529.48     27.82 o 
  -3   2  13       63.15       74.50     11.02 o 
  -2   2  13       60.42       72.44      8.37 o 
  -1   2  13      178.22      148.38      9.04 o 
   0   2  13       43.18       47.32      7.70 o 
   1   2  13      374.40      340.78     10.33 o 
   2   2  13      311.22      317.16      8.15 o 
   3   2  13      340.06      323.81      7.65 o 
   4   2  13      922.05      928.26     10.54 o 
   5   2  13       61.61       63.96      6.48 o 
   6   2  13        4.27        8.77      9.86 o 
   7   2  13      574.65      546.52     14.74 o 
   8   2  13        9.22       12.71      5.47 o 
   9   2  13      455.56      411.78     17.32 o 
  10   2  13       36.63       26.52      8.84 o 
  11   2  13      300.06      343.97     13.91 o 
  12   2  13      140.12      132.55     10.05 o 
  13   2  13      224.51      196.87     11.67 o 
  14   2  13       16.12       19.96     15.96 o 
  15   2  13       12.54       18.71     20.21 o 
  16   2  13        2.15       -2.81     23.52 o 
  17   2  13       13.34       23.96     18.20 o 
 -19   3  13       70.04       59.17     14.45 o 
 -18   3  13        3.35       -3.20     13.73 o 
 -17   3  13       48.95       44.82     14.03 o 
 -16   3  13      378.53      330.52     13.68 o 
 -15   3  13       25.86       28.61     13.13 o 
 -14   3  13      412.34      382.57     15.52 o 
 -13   3  13        0.07        2.80     12.45 o 
 -12   3  13        0.13       25.28     12.04 o 
 -11   3  13      806.70      692.59     13.65 o 
 -10   3  13      391.94      369.61     12.14 o 
  -9   3  13      245.23      277.41     11.39 o 
  -8   3  13       63.36       61.79     11.37 o 
  -7   3  13        9.68       20.27     11.77 o 
  -6   3  13      247.86      190.84     12.68 o 
  -5   3  13       52.48       59.48     10.00 o 
  -4   3  13      194.40      176.66     10.41 o 
  -3   3  13      120.19      144.33     10.67 o 
  -2   3  13      175.26      182.72     11.60 o 
  -1   3  13        6.04       12.86      8.18 o 
   0   3  13       38.91       38.81      7.91 o 
   1   3  13      160.59      144.17      7.88 o 
   2   3  13      156.86      158.47      7.61 o 
   3   3  13      199.67      173.10      8.77 o 
   4   3  13      289.52      285.40      8.83 o 
   5   3  13     2003.82     1962.93     16.04 o 
   6   3  13     1312.30     1292.82     14.45 o 
   7   3  13        6.79        5.51      4.99 o 
   8   3  13     1865.78     1681.09     75.64 o 
   9   3  13      120.98      126.89     17.42 o 
  10   3  13      425.45      410.70     24.74 o 
  11   3  13        9.03       13.46     12.80 o 
  12   3  13       28.55       26.47     16.60 o 
  13   3  13       89.19      101.07     15.00 o 
  14   3  13       20.22       22.18     16.14 o 
  15   3  13        1.56        5.72     15.68 o 
  16   3  13        3.71       49.01     51.74 o 
 -18   4  13       32.04       47.71     18.22 o 
 -17   4  13        8.68       29.47     15.06 o 
 -16   4  13        4.21        8.64     13.36 o 
 -15   4  13       27.03       23.14     15.26 o 
 -14   4  13       10.82       17.12     14.54 o 
 -13   4  13       25.33       43.63     15.42 o 
 -12   4  13        2.09       10.81     16.91 o 
 -11   4  13       82.18       78.95     14.03 o 
 -10   4  13      100.13       98.55     12.20 o 
  -9   4  13       10.62       20.47     11.65 o 
  -8   4  13       26.49       35.26     12.59 o 
  -7   4  13       84.49       96.20     10.89 o 
  -6   4  13       21.20       31.29     11.83 o 
  -5   4  13      188.02      196.18     15.63 o 
  -4   4  13     1291.74     1243.27     17.08 o 
  -3   4  13       22.24       35.06     10.71 o 
  -2   4  13     5909.35     6012.73     23.25 o 
  -1   4  13        5.04       12.86      9.38 o 
   0   4  13        3.87        3.99     11.68 o 
   1   4  13       40.02       40.83      8.54 o 
   2   4  13      394.41      389.99     13.91 o 
   3   4  13      460.46      447.56     16.72 o 
   4   4  13       58.26       53.53      8.22 o 
   5   4  13        3.00        3.21      6.98 o 
   6   4  13       34.56       18.08     10.84 o 
   7   4  13      119.12      118.36     18.87 o 
   8   4  13       31.50        4.36     22.22 o 
   9   4  13      323.35      343.03     25.71 o 
  10   4  13      324.02      283.32     18.84 o 
  11   4  13       87.21       92.18     23.95 o 
  12   4  13       25.38       34.30     13.91 o 
  13   4  13       19.61       13.74     35.37 o 
  14   4  13      101.90      110.86     39.03 o 
  15   4  13        1.35        2.90     34.95 o 
 -16   5  13       11.41       15.19     20.66 o 
 -15   5  13       36.77       46.12     19.48 o 
 -14   5  13        3.59       10.50     16.93 o 
 -13   5  13       65.83       43.61     18.51 o 
 -12   5  13       29.11       48.66     15.02 o 
 -11   5  13        0.07        3.00     16.63 o 
 -10   5  13       90.90       84.86     14.59 o 
  -9   5  13       20.71       37.73     18.50 o 
  -8   5  13        2.56       24.75     13.99 o 
  -7   5  13        5.44       11.04     13.89 o 
  -6   5  13       59.34       73.24     15.15 o 
  -5   5  13      818.98      759.41     16.40 o 
  -4   5  13        0.76       11.22     12.56 o 
  -3   5  13        0.47       13.40     12.45 o 
  -2   5  13        0.64       -3.80     11.83 o 
  -1   5  13        0.08       -1.35     11.74 o 
   0   5  13      181.07      211.63     12.02 o 
   1   5  13        0.25       -4.56     11.47 o 
   2   5  13        4.11        2.24     10.38 o 
   3   5  13      311.87      293.60     19.40 o 
   4   5  13       53.51       62.92      9.08 o 
   5   5  13       36.06       27.80     16.74 o 
   6   5  13        4.65        0.69     32.61 o 
   7   5  13      131.35      141.32     23.98 o 
   8   5  13        0.25       11.93     24.26 o 
   9   5  13       52.28       87.94     37.67 o 
  10   5  13      151.46      187.75     41.64 o 
  11   5  13       79.12       78.65     42.75 o 
  12   5  13      168.12      154.12     47.74 o 
  13   5  13       54.90      122.69     47.09 o 
 -14   6  13        4.47       15.83     18.96 o 
 -13   6  13        3.23       -8.15     21.49 o 
 -12   6  13        2.51       19.29     16.55 o 
 -11   6  13      147.56      139.63     17.08 o 
 -10   6  13       25.54       36.65     16.52 o 
  -9   6  13       23.40       65.83     17.29 o 
  -8   6  13      407.74      435.91     25.83 o 
  -7   6  13      371.72      430.42     16.34 o 
  -6   6  13        0.26       -2.89     13.60 o 
  -5   6  13       54.10       73.17     13.98 o 
  -4   6  13     1204.91     1167.09     26.39 o 
  -3   6  13      398.98      401.91     14.21 o 
  -2   6  13      175.83      207.61     13.09 o 
  -1   6  13        4.19        8.12     12.77 o 
   0   6  13      579.41      504.57     12.44 o 
   1   6  13      112.18      117.35     10.47 o 
   2   6  13      107.42       90.46     10.08 o 
   3   6  13       77.52       62.75     11.88 o 
   4   6  13      111.53       70.81     14.13 o 
   5   6  13      491.27      500.21     37.74 o 
   6   6  13      130.38      148.49     23.56 o 
   7   6  13       29.33       16.38     38.67 o 
   8   6  13      143.41      124.43     23.55 o 
   9   6  13       66.57      100.06     83.92 o 
  10   6  13       16.38       -1.86     43.78 o 
  11   6  13      196.71      302.07     47.60 o 
 -11   7  13        1.33       11.84     26.39 o 
 -10   7  13       80.52       89.11     18.40 o 
  -9   7  13       18.16       39.22     15.83 o 
  -8   7  13        1.72       15.80     12.45 o 
  -7   7  13      337.83      330.20     20.68 o 
  -6   7  13      188.09      212.24     13.29 o 
  -5   7  13        2.98       10.12     13.46 o 
  -4   7  13       97.33      123.41     11.96 o 
  -3   7  13      101.86      112.15     12.97 o 
  -2   7  13       15.15       26.63     12.32 o 
  -1   7  13        2.74        1.83     10.86 o 
   0   7  13       22.32       20.58     10.73 o 
   1   7  13      158.33      167.68     11.10 o 
   2   7  13       40.24       29.89      9.82 o 
   3   7  13       37.47       30.74     16.83 o 
   4   7  13      180.60      160.08     26.76 o 
   5   7  13       31.22       34.17     27.71 o 
   6   7  13      406.20      465.28     42.70 o 
   7   7  13        2.35       30.22     42.23 o 
   8   7  13        6.94       59.48     45.19 o 
  -4   8  13      139.10      143.76     13.33 o 
  -3   8  13      182.02      182.80     13.98 o 
  -2   8  13       74.77       60.69     12.65 o 
  -1   8  13       49.45       45.08     12.92 o 
   0   8  13      112.34      131.30     14.51 o 
   1   8  13       11.25       24.16     19.73 o 
   2   8  13       36.38       66.37     43.78 o 
 -20   0  14      228.04      257.40     21.73 o 
 -18   0  14       67.37       50.95     19.28 o 
 -16   0  14       27.00       50.19     24.78 o 
 -14   0  14      642.16      686.08     40.54 o 
 -12   0  14      469.80      441.15     19.28 o 
 -10   0  14      244.35      206.92     16.91 o 
  -8   0  14      396.17      361.23     20.54 o 
  -6   0  14      186.40      195.47     36.77 o 
  -4   0  14      162.01      143.35     16.51 o 
  -2   0  14      161.69      184.30     12.25 o 
   0   0  14       66.28       91.78     11.65 o 
   2   0  14     1193.45     1393.24     19.68 o 
   4   0  14      977.34      992.35     15.03 o 
   6   0  14      851.03      817.86     14.64 o 
   8   0  14     1571.41     1585.37     25.17 o 
  10   0  14      251.41      274.91     14.69 o 
  12   0  14      414.18      417.22     18.30 o 
  14   0  14      101.89      101.99     21.37 o 
  16   0  14      122.40      110.75     12.90 o 
 -20   1  14      138.99      146.97     16.07 o 
 -19   1  14        0.41       12.45     15.46 o 
 -18   1  14      244.33      228.39     14.27 o 
 -17   1  14      196.71      183.59     15.73 o 
 -16   1  14       43.84       48.31     12.36 o 
 -15   1  14      230.21      234.16     13.82 o 
 -14   1  14      126.00      141.67     13.45 o 
 -13   1  14      225.72      236.12     14.17 o 
 -12   1  14        7.28       16.35     23.04 o 
 -11   1  14        4.95        2.74     12.13 o 
 -10   1  14      241.29      254.62     12.33 o 
  -9   1  14      304.40      311.60     12.06 o 
  -8   1  14        6.56        7.33     11.61 o 
  -7   1  14        0.45       13.74     10.95 o 
  -6   1  14      232.79      237.52     10.40 o 
  -5   1  14     1523.74     1465.14     23.40 o 
  -4   1  14      820.72      801.22     13.88 o 
  -3   1  14        2.59       10.49      9.82 o 
  -2   1  14      182.03      202.73      9.21 o 
  -1   1  14       12.75        9.40      8.81 o 
   0   1  14      260.12      257.80      8.80 o 
   1   1  14       13.20       20.17      9.01 o 
   2   1  14       27.35       33.57      7.82 o 
   3   1  14       98.66      106.54      7.95 o 
   4   1  14      102.20       99.66      8.11 o 
   5   1  14      525.47      541.90     11.64 o 
   6   1  14        0.02       10.91      7.93 o 
   7   1  14      137.45      120.00      8.37 o 
   8   1  14      345.58      356.07      9.13 o 
   9   1  14        0.75        7.27     11.85 o 
  10   1  14        9.28       16.44      7.41 o 
  11   1  14       38.28       57.35     10.13 o 
  12   1  14      113.01      113.59      9.47 o 
  13   1  14       25.42       18.14     14.79 o 
  14   1  14      154.66      157.81     14.41 o 
  15   1  14        0.04        3.64      7.87 o 
  16   1  14       39.90       37.67     16.74 o 
  17   1  14       41.33       35.54     14.53 o 
 -19   2  14      219.74      232.73     26.81 o 
 -18   2  14       23.24       31.42     13.41 o 
 -17   2  14      147.35      173.84     14.86 o 
 -16   2  14       46.32       61.06     12.63 o 
 -15   2  14        3.80       16.31     14.26 o 
 -14   2  14      101.71       81.79     12.95 o 
 -13   2  14       20.46       29.26     12.55 o 
 -12   2  14      285.45      286.85     12.77 o 
 -11   2  14      104.26      109.74     12.66 o 
 -10   2  14       46.34       43.60     13.26 o 
  -9   2  14      267.59      257.30     12.21 o 
  -8   2  14        0.12       11.09     11.10 o 
  -7   2  14      137.58      139.80     10.85 o 
  -6   2  14       86.97      104.08     10.26 o 
  -5   2  14        2.19       14.55     10.73 o 
  -4   2  14      134.70      140.12     10.09 o 
  -3   2  14       82.43       77.05      9.13 o 
  -2   2  14      379.16      353.76     13.58 o 
  -1   2  14     1476.36     1463.30     14.49 o 
   0   2  14      326.33      343.06     12.10 o 
   1   2  14      375.79      338.50     11.09 o 
   2   2  14      231.43      215.58      8.17 o 
   3   2  14       51.24       47.58      8.01 o 
   4   2  14      130.55      129.56      7.65 o 
   5   2  14        2.51       12.85      7.18 o 
   6   2  14      275.45      264.77      8.93 o 
   7   2  14       19.67       26.03      6.37 o 
   8   2  14        0.31        1.57      6.09 o 
   9   2  14        2.68        6.60      5.70 o 
  10   2  14       33.41       22.62      7.39 o 
  11   2  14       41.81       59.25     15.65 o 
  12   2  14        8.60       29.05     15.88 o 
  13   2  14      238.47      179.43     25.13 o 
  14   2  14        8.21        6.58     19.58 o 
  15   2  14     1000.42     1015.06     71.52 o 
  16   2  14        0.33       39.17     17.76 o 
  17   2  14      151.33      175.02     25.03 o 
 -19   3  14       34.82       15.14     14.98 o 
 -18   3  14       23.04       36.16     15.58 o 
 -17   3  14        7.14       16.34     17.27 o 
 -16   3  14       28.12       45.60     12.55 o 
 -15   3  14       82.20       95.95     15.70 o 
 -14   3  14       19.12       19.09     13.53 o 
 -13   3  14      510.51      497.63     14.39 o 
 -12   3  14       70.54       86.83     12.77 o 
 -11   3  14       89.59       79.10     12.59 o 
 -10   3  14        4.91       22.35     14.10 o 
  -9   3  14       21.51       18.88     12.26 o 
  -8   3  14       96.64       89.10     11.93 o 
  -7   3  14      535.07      584.69     14.61 o 
  -6   3  14       38.77       53.76     11.17 o 
  -5   3  14      480.78      464.80     15.92 o 
  -4   3  14      108.36      122.15     10.68 o 
  -3   3  14     1990.92     1992.65     30.01 o 
  -2   3  14     1229.67     1165.76     13.40 o 
  -1   3  14       33.19       47.43      9.09 o 
   0   3  14      489.52      458.29     11.90 o 
   1   3  14       54.51       43.41      9.42 o 
   2   3  14      789.57      778.31     11.73 o 
   3   3  14     1630.55     1537.75     13.55 o 
   4   3  14      818.80      810.33     11.18 o 
   5   3  14     1803.80     1766.22     24.00 o 
   6   3  14      309.72      320.75      7.10 o 
   7   3  14        2.01        7.06      7.71 o 
   8   3  14      140.99      161.45     17.90 o 
   9   3  14        1.91       -6.72     32.58 o 
  10   3  14        0.03       16.82     18.05 o 
  11   3  14       15.12       26.87     16.84 o 
  12   3  14       36.34       22.91     15.06 o 
  13   3  14      100.77       97.93     17.20 o 
  14   3  14       20.56       36.95     23.96 o 
  15   3  14       82.34       74.04     17.23 o 
  16   3  14       65.30      111.38     28.27 o 
 -17   4  14      174.85      159.23     32.23 o 
 -16   4  14        4.65        2.77     14.37 o 
 -15   4  14       20.32       18.43     15.85 o 
 -14   4  14       24.58       11.51     20.76 o 
 -13   4  14        1.43       28.39     15.05 o 
 -12   4  14        4.18       15.77     14.66 o 
 -11   4  14        7.79       16.17     13.46 o 
 -10   4  14      108.08      115.35     12.84 o 
  -9   4  14       73.52       85.10     12.42 o 
  -8   4  14      151.18      147.07     13.46 o 
  -7   4  14       26.64       26.02     11.27 o 
  -6   4  14      631.71      645.36     13.90 o 
  -5   4  14       31.40       65.82     17.15 o 
  -4   4  14      515.84      507.46     12.89 o 
  -3   4  14      735.89      679.45     21.60 o 
  -2   4  14      357.33      360.84     28.73 o 
  -1   4  14       96.47      102.77     11.81 o 
   0   4  14      422.96      398.70     11.49 o 
   1   4  14      449.98      449.26     10.34 o 
   2   4  14      814.35      721.76     11.16 o 
   3   4  14     1042.02     1063.00     11.98 o 
   4   4  14       33.51       57.70      6.64 o 
   5   4  14       91.65       85.06     15.73 o 
   6   4  14      607.84      572.68     20.41 o 
   7   4  14      184.43      149.13     30.00 o 
   8   4  14      491.07      543.82     37.31 o 
   9   4  14      106.98       96.62     35.58 o 
  10   4  14      184.84      199.34     25.32 o 
  11   4  14       95.72       89.25     13.52 o 
  12   4  14      121.22      103.86     16.12 o 
  13   4  14        0.59      -27.29     27.29 o 
  14   4  14        6.25       18.62     28.88 o 
  15   4  14        4.78        8.58     29.84 o 
 -16   5  14       60.52       67.63     19.74 o 
 -15   5  14       63.48      116.83     17.44 o 
 -14   5  14      226.95      173.73     17.18 o 
 -13   5  14        2.16       -3.40     18.94 o 
 -12   5  14       53.70       74.57     16.03 o 
 -11   5  14       71.89       65.18     15.35 o 
 -10   5  14        3.85        6.52     14.84 o 
  -9   5  14       37.49       51.66     14.66 o 
  -8   5  14       29.48       34.90     14.60 o 
  -7   5  14      612.82      639.03     16.32 o 
  -6   5  14        8.02       22.99     14.19 o 
  -5   5  14       21.12       49.55     13.89 o 
  -4   5  14      782.77      716.68     20.88 o 
  -3   5  14      592.80      615.06     17.21 o 
  -2   5  14     1579.93     1584.73     25.52 o 
  -1   5  14     1319.69     1302.02     26.13 o 
   0   5  14      220.99      250.66     14.28 o 
   1   5  14        6.05        8.31     15.34 o 
   2   5  14       87.94       89.96     14.33 o 
   3   5  14      555.74      571.54     24.38 o 
   4   5  14      378.02      310.08     50.15 o 
   5   5  14       40.34       40.85      7.22 o 
   6   5  14        9.58       48.00     19.98 o 
   8   5  14        0.76        2.24     25.99 o 
   9   5  14      173.06      172.66     40.74 o 
  10   5  14      142.12      128.06     23.94 o 
  11   5  14       42.22       64.02     44.03 o 
  13   5  14       95.91      112.15     48.39 o 
 -13   6  14        5.10       44.66     17.69 o 
 -12   6  14      272.38      294.47     20.53 o 
 -11   6  14       11.97       29.81     16.95 o 
 -10   6  14        9.11       31.03     18.64 o 
  -9   6  14      143.59      194.99     16.53 o 
  -8   6  14      224.45      241.53     19.62 o 
  -7   6  14        7.27        0.33     19.75 o 
  -6   6  14      439.26      488.54     16.79 o 
  -5   6  14      303.76      319.85     16.91 o 
  -4   6  14      127.35      112.64     13.07 o 
  -3   6  14      457.09      469.05     14.72 o 
  -2   6  14      213.34      219.41     15.29 o 
  -1   6  14      155.69      178.47     13.34 o 
   0   6  14       95.89      119.17     13.85 o 
   1   6  14       77.06       82.01     12.21 o 
   2   6  14        7.20       12.10      8.79 o 
   3   6  14      219.14      178.81     16.57 o 
   4   6  14        7.11        5.32     17.35 o 
   5   6  14       30.51       44.72     15.05 o 
   6   6  14       78.78       64.62     13.94 o 
   7   6  14        4.60      -10.21     40.26 o 
   8   6  14        7.74       18.98     41.72 o 
   9   6  14      360.75      409.95     45.60 o 
  10   6  14       33.87       37.44     45.89 o 
  11   6  14        3.52        4.48     32.39 o 
 -10   7  14       24.36       21.27     28.58 o 
  -9   7  14        5.36        4.52     19.59 o 
  -8   7  14        0.22       10.22     13.96 o 
  -7   7  14      241.02      257.04     17.18 o 
  -6   7  14       13.34       24.21     17.06 o 
  -5   7  14        0.65       -5.36     13.22 o 
  -4   7  14       25.55       34.57     12.19 o 
  -3   7  14      394.97      359.42     16.37 o 
  -2   7  14        6.14        7.29     12.93 o 
  -1   7  14      246.65      253.77     13.40 o 
   0   7  14      106.32      142.70     13.63 o 
   1   7  14       23.33       15.64     10.55 o 
   2   7  14      114.90      129.68     35.98 o 
   3   7  14       22.52       -2.16     28.13 o 
   4   7  14       21.80       69.65     38.37 o 
   5   7  14        1.10       53.71     42.24 o 
   6   7  14      237.09      273.71     31.82 o 
   7   7  14       56.54       70.58     45.17 o 
 -19   0  15        9.45       16.53     20.26 o 
 -17   0  15      404.89      386.86     20.22 o 
 -15   0  15       40.50       46.66     22.26 o 
 -13   0  15      426.01      388.72     20.87 o 
 -11   0  15     1411.23     1412.18     33.46 o 
  -9   0  15      918.61      924.96     64.98 o 
  -7   0  15       54.70       55.01     15.23 o 
  -5   0  15      329.57      361.20     19.85 o 
  -3   0  15      781.60      665.84     15.55 o 
  -1   0  15      590.46      581.86     21.96 o 
   1   0  15        6.81       18.93     12.23 o 
   3   0  15     1016.71     1050.66     16.32 o 
   5   0  15     1786.43     1854.26     25.50 o 
   7   0  15     5209.36     4877.18     42.95 o 
   9   0  15      630.18      661.31     25.64 o 
  11   0  15      960.91      926.47     26.49 o 
  13   0  15       58.30       82.51     15.57 o 
  15   0  15        0.78       15.00     25.03 o 
  17   0  15       41.48       42.23     37.75 o 
 -20   1  15        8.17       20.98     15.26 o 
 -19   1  15        4.06       27.04     14.59 o 
 -18   1  15       56.63       45.47     14.16 o 
 -17   1  15        0.61       11.57     16.23 o 
 -16   1  15        3.90       -1.01     12.76 o 
 -15   1  15      216.15      223.87     14.33 o 
 -14   1  15     1122.49     1062.75     20.28 o 
 -13   1  15      315.46      271.38     14.65 o 
 -12   1  15       25.75       30.85     13.48 o 
 -11   1  15      244.47      242.93     14.75 o 
 -10   1  15      723.80      697.71     14.23 o 
  -9   1  15      162.17      171.86     13.32 o 
  -8   1  15       84.71       95.63     11.56 o 
  -7   1  15        8.50        1.25     10.61 o 
  -6   1  15      285.71      270.20     11.86 o 
  -5   1  15     1099.62     1070.43     12.94 o 
  -4   1  15       47.77       45.49      9.89 o 
  -3   1  15        6.06       -2.93      9.51 o 
  -2   1  15      559.42      568.85     10.75 o 
  -1   1  15       30.73       28.72      8.91 o 
   0   1  15     1273.72     1198.56     15.64 o 
   1   1  15      109.70      121.89      8.86 o 
   2   1  15        4.74       11.01      8.44 o 
   3   1  15      198.87      175.90      8.77 o 
   4   1  15      468.91      550.82     11.20 o 
   5   1  15      655.68      683.90     10.59 o 
   6   1  15        8.86       15.20      8.45 o 
   7   1  15      260.80      256.49     11.14 o 
   8   1  15        0.55       12.94     10.74 o 
   9   1  15      125.88      131.73      8.64 o 
  10   1  15      434.79      406.70     10.27 o 
  11   1  15       15.36       19.10     11.85 o 
  12   1  15       11.24       19.57      9.45 o 
  13   1  15       65.88       65.84     10.12 o 
  14   1  15       38.23       37.81     13.40 o 
  15   1  15        0.01       14.83     16.60 o 
  16   1  15       19.23       21.55     18.41 o 
 -19   2  15      420.78      425.37     16.87 o 
 -18   2  15      146.43      134.77     14.32 o 
 -17   2  15      842.87      894.10     18.81 o 
 -16   2  15      128.00      127.92     15.04 o 
 -15   2  15       79.72      139.01     25.21 o 
 -14   2  15       12.56       43.99     14.61 o 
 -13   2  15       52.76       59.61     13.11 o 
 -12   2  15      111.02      111.70     12.71 o 
 -11   2  15       62.89       70.62     13.30 o 
 -10   2  15      676.49      670.43     14.48 o 
  -9   2  15      128.91      118.54     12.52 o 
  -8   2  15       27.51       38.00     11.81 o 
  -7   2  15       65.61       81.10     11.61 o 
  -6   2  15     1251.18     1205.10     18.27 o 
  -5   2  15        4.96        2.06     10.43 o 
  -4   2  15       18.07       35.65      9.90 o 
  -3   2  15        0.20        2.77     11.29 o 
  -2   2  15      347.04      353.04     12.09 o 
  -1   2  15        1.15       -0.17      9.21 o 
   0   2  15      167.10      143.78      9.20 o 
   1   2  15       41.54       40.22      8.54 o 
   2   2  15      545.51      541.83     10.90 o 
   3   2  15      156.67      157.07      8.54 o 
   4   2  15     2638.30     2615.13     14.56 o 
   5   2  15      196.42      202.78      8.44 o 
   6   2  15        2.08        5.27      7.34 o 
   7   2  15       31.74       22.16      9.96 o 
   8   2  15      341.42      339.41     12.15 o 
   9   2  15      436.72      406.59     16.92 o 
  10   2  15      332.37      313.50      8.97 o 
  11   2  15      126.01      116.54     16.78 o 
  12   2  15        0.38        7.70      6.94 o 
  13   2  15       31.54       61.63     17.00 o 
  14   2  15       73.76       79.82     19.99 o 
  15   2  15      279.62      282.98     19.62 o 
  16   2  15       12.48       21.66     18.53 o 
 -18   3  15       45.80       60.46     14.94 o 
 -17   3  15       91.00      110.26     15.05 o 
 -16   3  15       37.34       25.17     16.70 o 
 -15   3  15       55.13       55.53     14.65 o 
 -14   3  15       15.11       13.13     14.80 o 
 -13   3  15       52.87       64.19     13.61 o 
 -12   3  15        5.61       19.17     13.09 o 
 -11   3  15      227.78      204.31     13.36 o 
 -10   3  15       64.88       48.66     12.49 o 
  -9   3  15      335.21      338.38     13.99 o 
  -8   3  15      460.11      411.85     13.32 o 
  -7   3  15       40.79       85.37     14.05 o 
  -6   3  15     1254.66     1205.68     15.70 o 
  -5   3  15      481.59      473.46     14.77 o 
  -4   3  15      366.15      370.76     13.64 o 
  -3   3  15      616.52      593.31     17.14 o 
  -2   3  15      147.09      157.20     10.56 o 
  -1   3  15      588.27      601.97     11.39 o 
   0   3  15      188.41      166.42      9.76 o 
   1   3  15      183.96      177.08     11.21 o 
   2   3  15      118.12      121.61      9.29 o 
   3   3  15      424.58      402.63     10.80 o 
   4   3  15      487.58      489.51     14.12 o 
   5   3  15       80.04       69.69      7.61 o 
   6   3  15     1617.62     1540.06     22.15 o 
   7   3  15      382.20      349.91     20.67 o 
   8   3  15       72.23       68.55      5.16 o 
   9   3  15       34.43       23.95      6.93 o 
  10   3  15       57.79       69.23     18.34 o 
  11   3  15      104.03      107.11     16.23 o 
  12   3  15        1.60       -6.59     14.89 o 
  13   3  15        2.54        2.29     16.72 o 
  14   3  15       68.42       69.37     19.62 o 
  15   3  15      190.35      185.81     30.32 o 
 -17   4  15        2.81       16.51     14.64 o 
 -16   4  15       14.80       20.24     17.24 o 
 -15   4  15       68.73       71.81     20.43 o 
 -14   4  15       15.90       16.33     19.06 o 
 -13   4  15      226.79      200.17     14.80 o 
 -12   4  15      191.96      187.95     15.70 o 
 -11   4  15       33.16       49.30     13.33 o 
 -10   4  15       82.12       77.30     13.19 o 
  -9   4  15      392.82      363.86     15.05 o 
  -8   4  15      629.59      629.75     15.65 o 
  -7   4  15       18.11       16.48     13.24 o 
  -6   4  15        0.20       -1.97     12.88 o 
  -5   4  15      133.66      150.57     12.62 o 
  -4   4  15       24.05       31.19     12.00 o 
  -3   4  15        0.34        5.75     13.17 o 
  -2   4  15     1059.87      992.44     22.04 o 
  -1   4  15      482.82      478.93     12.69 o 
   0   4  15       99.71      101.93     13.29 o 
   1   4  15     1066.12     1083.37     16.14 o 
   2   4  15      571.82      549.72     10.99 o 
   3   4  15      709.60      658.34     14.74 o 
   4   4  15      133.17      126.24      9.53 o 
   5   4  15       58.09       60.27      8.71 o 
   6   4  15      920.22      831.28     33.95 o 
   7   4  15      403.73      367.61     45.80 o 
   8   4  15       12.99       59.01     23.93 o 
   9   4  15        0.40       22.09     19.80 o 
  10   4  15       21.73       33.03     38.20 o 
  11   4  15        0.26       10.51     22.73 o 
  12   4  15       64.97       77.24     15.54 o 
  13   4  15        0.13        8.12     28.33 o 
  14   4  15      128.43      153.81     30.07 o 
 -15   5  15       84.23       75.99     17.96 o 
 -14   5  15       20.20       30.97     17.21 o 
 -13   5  15       60.37       54.78     29.11 o 
 -12   5  15       57.82       82.74     16.53 o 
 -11   5  15        7.09       14.78     16.07 o 
 -10   5  15       98.30      126.05     15.98 o 
  -9   5  15      312.68      351.18     16.36 o 
  -8   5  15      579.18      562.40     16.89 o 
  -7   5  15      405.62      418.04     18.87 o 
  -6   5  15      479.34      481.37     15.92 o 
  -5   5  15       88.74      139.55     16.98 o 
  -4   5  15       92.23       91.99     14.16 o 
  -3   5  15       89.38       89.78     14.82 o 
  -2   5  15       26.03       42.02     17.83 o 
  -1   5  15      456.64      427.49     16.24 o 
   0   5  15       16.12       12.67     16.09 o 
   1   5  15      310.04      316.32     13.15 o 
   2   5  15       71.94       97.15     29.96 o 
   3   5  15       12.93       15.10     11.55 o 
   4   5  15       27.96       31.43     10.12 o 
   5   5  15      486.09      375.09     20.22 o 
   6   5  15        1.97       27.26     35.13 o 
   7   5  15       50.85       50.35     25.18 o 
   8   5  15        4.54       39.71     21.88 o 
   9   5  15      231.37      196.94     42.25 o 
  10   5  15       57.79       56.51     30.75 o 
  11   5  15      136.51      213.77     47.09 o 
  12   5  15        2.91       33.95     48.25 o 
 -13   6  15        3.25        6.58     18.15 o 
 -12   6  15        8.57       14.78     18.06 o 
 -11   6  15      113.03      129.66     19.74 o 
 -10   6  15      201.99      218.56     17.71 o 
  -9   6  15        5.43       -0.21     16.82 o 
  -8   6  15       62.60       78.14     19.07 o 
  -7   6  15       43.63       64.29     16.16 o 
  -6   6  15        2.06       12.14     17.66 o 
  -5   6  15       59.28       77.62     15.94 o 
  -4   6  15       18.01       25.08     14.22 o 
  -3   6  15      330.59      326.94     13.87 o 
  -2   6  15      205.25      175.50     13.22 o 
  -1   6  15        0.87       -2.61     12.36 o 
   0   6  15      437.89      419.61     13.34 o 
   1   6  15       11.71       31.97     12.91 o 
   2   6  15      242.97      230.81     15.13 o 
   3   6  15       63.99       55.02     15.64 o 
   4   6  15       12.74        0.23     15.43 o 
   5   6  15      234.70      242.89     17.65 o 
   6   6  15      157.76      123.99     16.79 o 
   7   6  15        7.07       58.75     41.85 o 
   8   6  15        0.45       18.94     31.49 o 
   9   6  15        0.04       -5.54     32.86 o 
  10   6  15        0.01      -19.55     47.77 o 
  -9   7  15      134.76      166.95     19.13 o 
  -8   7  15       84.30       88.40     21.75 o 
  -7   7  15      121.64      116.50     15.27 o 
  -6   7  15      291.10      318.08     22.97 o 
  -5   7  15      300.60      301.25     17.08 o 
  -4   7  15       17.87       36.80     15.45 o 
  -3   7  15       24.46       17.24     12.51 o 
  -2   7  15       41.95       50.99     12.57 o 
  -1   7  15       13.49       18.93     11.70 o 
   0   7  15       16.25       17.66     11.20 o 
   1   7  15        5.35       12.05     12.47 o 
   2   7  15       10.53       16.70     18.90 o 
   3   7  15       54.10       49.53     19.06 o 
   4   7  15       31.27       34.24     37.50 o 
   5   7  15       25.97       20.34     43.10 o 
   6   7  15        6.62       50.26     46.06 o 
 -18   0  16      141.44      144.60     25.10 o 
 -16   0  16      274.02      249.85     23.87 o 
 -14   0  16      263.97      266.74     27.34 o 
 -12   0  16      256.10      239.61     26.19 o 
 -10   0  16       55.69       64.36     26.22 o 
  -8   0  16      975.60      919.22     20.67 o 
  -6   0  16       91.92      109.52     26.42 o 
  -4   0  16       93.16       90.65     14.71 o 
  -2   0  16       52.99       47.59     14.15 o 
   0   0  16       51.95       17.89     13.51 o 
   2   0  16      100.63      104.29     13.95 o 
   4   0  16       46.94       41.86     13.55 o 
   6   0  16      608.95      607.33     16.19 o 
   8   0  16      237.25      260.10     19.44 o 
  10   0  16       51.44       51.79     12.78 o 
  12   0  16     1088.94     1014.09     39.06 o 
  14   0  16       11.28       17.05     15.75 o 
  16   0  16        6.45       10.63     16.58 o 
 -19   1  16       17.79       40.14     15.32 o 
 -18   1  16        6.82        6.92     15.23 o 
 -17   1  16       44.89       78.09     14.11 o 
 -16   1  16        8.82       24.05     14.24 o 
 -15   1  16      226.86      241.18     14.79 o 
 -14   1  16       36.11       35.44     13.77 o 
 -13   1  16       11.47       33.21     14.37 o 
 -12   1  16        0.84        4.48     14.04 o 
 -11   1  16      212.87      208.33     15.83 o 
 -10   1  16       20.08       45.27     14.39 o 
  -9   1  16       35.04       54.63     14.18 o 
  -8   1  16      792.65      750.68     14.11 o 
  -7   1  16       21.63       31.22     21.16 o 
  -6   1  16      446.26      424.75     12.59 o 
  -5   1  16      280.73      264.57     11.60 o 
  -4   1  16     1172.08     1143.90     13.64 o 
  -3   1  16      596.79      611.42     12.85 o 
  -2   1  16       20.70       17.58     11.19 o 
  -1   1  16      137.16      147.03      9.90 o 
   0   1  16       89.43       83.78     10.68 o 
   1   1  16      303.61      311.65     11.42 o 
   2   1  16      589.81      582.26     15.72 o 
   3   1  16        0.71       -2.21     10.57 o 
   4   1  16       81.20       83.49     10.45 o 
   5   1  16      735.13      700.98     13.67 o 
   6   1  16       16.09        2.50     11.13 o 
   7   1  16      426.14      389.59     10.33 o 
   8   1  16       38.37       59.38      9.11 o 
   9   1  16      169.67      200.54     13.42 o 
  10   1  16       61.20       62.10      9.27 o 
  11   1  16        0.65       14.14      8.28 o 
  12   1  16      816.39      797.83     17.11 o 
  13   1  16       22.59       23.44     10.23 o 
  14   1  16        0.72       -0.14      9.97 o 
  15   1  16       18.49       25.98     17.09 o 
  16   1  16      186.81      172.98     18.62 o 
 -19   2  16        0.23       14.54     15.12 o 
 -18   2  16        2.40       18.82     15.38 o 
 -17   2  16       25.74        5.18     14.37 o 
 -16   2  16      812.98      797.99     17.83 o 
 -15   2  16      381.38      362.61     15.41 o 
 -14   2  16       45.26       47.35     14.20 o 
 -13   2  16       14.00       29.08     17.12 o 
 -12   2  16       73.37       83.20     14.45 o 
 -11   2  16      198.76      176.57     14.14 o 
 -10   2  16        7.81       23.24     14.78 o 
  -9   2  16     1356.25     1233.27     21.42 o 
  -8   2  16        7.51       20.80     12.38 o 
  -7   2  16      442.47      432.42     13.15 o 
  -6   2  16      389.12      397.44     16.80 o 
  -5   2  16      321.34      311.39     13.68 o 
  -4   2  16       45.10       40.43     14.57 o 
  -3   2  16      396.43      391.58     11.64 o 
  -2   2  16      484.97      432.88     11.66 o 
  -1   2  16     2450.75     2406.96     18.06 o 
   0   2  16     2546.42     2516.53     27.81 o 
   1   2  16      234.43      209.31     10.57 o 
   2   2  16      157.09      149.18     12.43 o 
   3   2  16       19.16       18.31      9.28 o 
   4   2  16     1346.43     1249.83     13.82 o 
   5   2  16      122.19      125.32      9.30 o 
   6   2  16        8.05       11.10      8.15 o 
   7   2  16       66.13       66.30      8.15 o 
   8   2  16        7.79       22.58     11.43 o 
   9   2  16        0.60       14.97     11.78 o 
  10   2  16       89.53       77.99     16.89 o 
  11   2  16      223.27      221.02     19.71 o 
  12   2  16       11.31       28.38     15.29 o 
  13   2  16     1457.62     1476.45     23.83 o 
  14   2  16      128.26      100.12     30.35 o 
  15   2  16       10.60       17.49     23.59 o 
 -18   3  16        2.04       16.07     18.45 o 
 -17   3  16       16.71       32.92     15.31 o 
 -16   3  16        0.40       18.73     15.59 o 
 -15   3  16       71.76       77.37     16.38 o 
 -14   3  16       74.77       81.04     16.76 o 
 -13   3  16       66.45       83.61     14.20 o 
 -12   3  16      147.28      158.03     15.72 o 
 -11   3  16        3.01      -11.36     14.49 o 
 -10   3  16       17.82       17.85     16.30 o 
  -9   3  16        7.36       36.24     13.60 o 
  -8   3  16       13.30       20.05     13.21 o 
  -7   3  16       78.97       67.10     12.78 o 
  -6   3  16       47.54       44.01     13.95 o 
  -5   3  16        3.25        6.27     19.53 o 
  -4   3  16      419.28      442.55     12.78 o 
  -3   3  16      626.88      596.15     17.57 o 
  -2   3  16      124.37      121.48     10.92 o 
  -1   3  16      171.07      172.61     11.64 o 
   0   3  16     1341.78     1305.07     17.35 o 
   1   3  16      622.80      621.90     12.00 o 
   2   3  16     1768.77     1687.29     21.18 o 
   3   3  16     1047.35     1016.97     11.86 o 
   4   3  16        6.83       15.37     10.33 o 
   5   3  16      151.51      153.95     10.32 o 
   6   3  16        1.12        7.09      7.06 o 
   7   3  16       55.74       70.14     13.65 o 
   8   3  16       53.72       57.93      7.45 o 
   9   3  16       70.28       55.06      7.93 o 
  10   3  16        8.41       17.57     20.14 o 
  11   3  16       37.04       56.71     23.22 o 
  12   3  16      264.69      308.31     19.41 o 
  13   3  16       14.83       24.67     17.65 o 
  14   3  16      161.97      157.19     23.80 o 
 -16   4  16        8.44       10.85     18.10 o 
 -15   4  16        2.80       23.29     26.71 o 
 -14   4  16        7.19       19.12     15.35 o 
 -13   4  16      164.61      158.63     15.38 o 
 -12   4  16       64.73       80.20     15.96 o 
 -11   4  16       22.58       15.96     13.96 o 
 -10   4  16      130.51      123.68     19.20 o 
  -9   4  16       84.16       73.24     15.29 o 
  -8   4  16        6.22       14.68     13.00 o 
  -7   4  16      501.11      471.35     31.26 o 
  -6   4  16      844.45      799.57     17.67 o 
  -5   4  16       25.30       44.54     14.76 o 
  -4   4  16       65.41       75.97     12.43 o 
  -3   4  16       33.75       43.09     11.92 o 
  -2   4  16     1985.04     1902.32     31.11 o 
  -1   4  16       88.63       65.33     11.23 o 
   0   4  16     1494.59     1355.42     15.59 o 
   1   4  16        7.68       11.85     11.47 o 
   2   4  16      258.43      267.52     10.54 o 
   3   4  16       32.94       38.70     10.75 o 
   4   4  16       11.88       15.74      7.97 o 
   5   4  16       65.45       52.58      7.67 o 
   6   4  16      457.08      434.09     15.01 o 
   7   4  16      354.24      257.54     48.25 o 
   8   4  16        0.38        7.27     25.72 o 
   9   4  16      298.20      302.12     39.97 o 
  10   4  16       48.97       54.76     40.34 o 
  11   4  16       37.00       29.14     15.44 o 
  12   4  16        2.87       38.96     21.93 o 
  13   4  16       86.80      132.83     29.46 o 
 -15   5  16       89.08      104.63     21.17 o 
 -14   5  16       93.30       94.73     18.42 o 
 -13   5  16        0.32        8.55     20.35 o 
 -12   5  16       30.24       41.86     17.28 o 
 -11   5  16      104.76      125.72     16.97 o 
 -10   5  16       65.28      104.81     19.58 o 
  -9   5  16       16.84       41.89     16.06 o 
  -8   5  16       16.92       13.63     18.87 o 
  -7   5  16      138.66      162.15     15.65 o 
  -6   5  16        1.03        4.22     15.03 o 
  -5   5  16       21.82       37.21     16.42 o 
  -4   5  16      122.76      109.30     17.16 o 
  -3   5  16       21.36       51.42     18.26 o 
  -2   5  16      172.98      186.31     16.29 o 
  -1   5  16      389.23      365.55     16.84 o 
   0   5  16      622.77      566.03     16.84 o 
   1   5  16        7.58       19.09     22.20 o 
   2   5  16       48.59       53.47     12.26 o 
   3   5  16      177.38      158.27     16.90 o 
   4   5  16       55.80       69.61     25.88 o 
   5   5  16        8.87       12.38     24.46 o 
   6   5  16        1.01       26.89     36.27 o 
   7   5  16       29.38        7.26     38.95 o 
   8   5  16        0.23      -13.94     40.68 o 
   9   5  16        1.26       -3.48     43.13 o 
  10   5  16        4.12        4.53     28.79 o 
  11   5  16       50.33       78.78     47.80 o 
 -12   6  16        2.31        8.72     24.49 o 
 -11   6  16      116.33      142.39     20.88 o 
 -10   6  16       37.37       19.15     17.68 o 
  -9   6  16      120.82      148.91     19.98 o 
  -8   6  16      139.58      161.91     17.57 o 
  -7   6  16       62.01       42.28     18.50 o 
  -6   6  16       31.57       48.41     16.44 o 
  -5   6  16      626.04      632.01     20.90 o 
  -4   6  16      456.61      458.67     17.59 o 
  -3   6  16        8.15       14.73     13.52 o 
  -2   6  16       11.61        6.76     13.09 o 
  -1   6  16       22.63       28.50     13.58 o 
   0   6  16       80.83       87.43     14.16 o 
   1   6  16       83.38       82.84     12.37 o 
   2   6  16       45.68       42.08     12.22 o 
   3   6  16       30.49       72.54     27.57 o 
   4   6  16       52.72       53.90     18.62 o 
   5   6  16        0.28        6.71     15.92 o 
   6   6  16       33.51       51.07     26.72 o 
   7   6  16        2.82       34.06     32.90 o 
   8   6  16       85.02      160.83     92.47 o 
   9   6  16       89.08       69.94     48.24 o 
  -8   7  16      395.00      400.63     20.28 o 
  -7   7  16      220.82      250.79     22.39 o 
  -6   7  16       32.49       72.09     20.69 o 
  -5   7  16       64.08       75.12     19.05 o 
  -4   7  16      136.34      156.58     16.26 o 
  -3   7  16       48.69       88.79     16.15 o 
  -2   7  16       90.72       80.33     15.58 o 
  -1   7  16      136.94      157.89     12.55 o 
   0   7  16      140.84      150.50     14.70 o 
   1   7  16        1.24       19.05     31.02 o 
   2   7  16        1.17        5.03     24.18 o 
   3   7  16      222.26      231.63     37.76 o 
   4   7  16      328.67      399.34     44.36 o 
 -19   0  17        0.02        2.47     22.34 o 
 -17   0  17       44.13       45.37     20.32 o 
 -15   0  17        0.13       29.72     22.44 o 
 -13   0  17      153.16      137.28     21.76 o 
 -11   0  17        0.78        6.45     19.38 o 
  -9   0  17     1046.78     1015.05     31.18 o 
  -7   0  17     1521.49     1568.65     23.28 o 
  -5   0  17      316.08      274.81     21.98 o 
  -3   0  17     3239.01     3161.29     32.63 o 
  -1   0  17      544.83      513.99     44.76 o 
   1   0  17      152.60      148.99     19.65 o 
   3   0  17      728.94      684.12     18.73 o 
   5   0  17     2334.21     2221.99     34.00 o 
   7   0  17       19.31        5.29     14.36 o 
   9   0  17      227.20      230.07     15.88 o 
  11   0  17      132.88      138.50     15.59 o 
  13   0  17        4.24       18.62     16.19 o 
  15   0  17       36.57       30.57     17.08 o 
 -19   1  17       67.36       82.85     16.01 o 
 -18   1  17        6.23       -2.45     20.98 o 
 -17   1  17       27.99       36.58     15.95 o 
 -16   1  17       33.03       49.17     17.36 o 
 -15   1  17       16.72       27.02     16.53 o 
 -14   1  17      300.40      298.44     18.71 o 
 -13   1  17       52.30       62.89     15.10 o 
 -12   1  17       69.15       70.79     14.82 o 
 -11   1  17     1211.62     1182.59     17.85 o 
 -10   1  17      229.77      218.82     14.32 o 
  -9   1  17        0.56       15.60     15.06 o 
  -8   1  17       34.72       64.80     13.87 o 
  -7   1  17      431.89      403.97     13.49 o 
  -6   1  17      275.90      262.67     12.71 o 
  -5   1  17       13.80        4.82     13.94 o 
  -4   1  17      331.76      329.06     12.53 o 
  -3   1  17      204.80      215.74     11.52 o 
  -2   1  17      174.88      214.85     12.45 o 
  -1   1  17       46.91       55.15     14.23 o 
   0   1  17      327.65      335.22     11.17 o 
   1   1  17      405.81      440.95     11.38 o 
   2   1  17       14.50       19.42     11.42 o 
   3   1  17      254.74      216.65     10.59 o 
   4   1  17      450.70      390.58     11.14 o 
   5   1  17      155.79      167.31     10.45 o 
   6   1  17        0.93       12.59     10.64 o 
   7   1  17       26.99       35.20     10.58 o 
   8   1  17      260.23      250.42     16.73 o 
   9   1  17      149.15      156.79     10.34 o 
  10   1  17      528.34      549.95     18.67 o 
  11   1  17       34.84       29.10      8.80 o 
  12   1  17      104.16      115.44     17.50 o 
  13   1  17       39.10       50.50     21.08 o 
  14   1  17        6.24       28.24     19.90 o 
  15   1  17       10.22       18.17     19.30 o 
 -18   2  17        3.57       17.97     15.30 o 
 -17   2  17       71.28       92.38     14.88 o 
 -16   2  17       15.04       27.00     19.07 o 
 -15   2  17        1.40       13.40     17.65 o 
 -14   2  17        0.04       13.44     14.42 o 
 -13   2  17       30.74       30.05     14.04 o 
 -12   2  17       79.84       88.01     14.92 o 
 -11   2  17       29.56       35.63     14.42 o 
 -10   2  17      402.41      381.36     15.17 o 
  -9   2  17       56.73       46.34     13.94 o 
  -8   2  17      321.56      296.17     15.86 o 
  -7   2  17       83.45       86.40     12.73 o 
  -6   2  17       19.10       27.63     12.56 o 
  -5   2  17      319.46      329.46     14.67 o 
  -4   2  17       10.37       27.13     12.67 o 
  -3   2  17        7.64        2.47     12.56 o 
  -2   2  17      125.49      135.95     11.63 o 
  -1   2  17     1273.85     1178.24     14.07 o 
   0   2  17       10.64       20.85     10.41 o 
   1   2  17       27.80       45.18     12.18 o 
   2   2  17      441.81      430.44     12.54 o 
   3   2  17       84.65       97.85     11.12 o 
   4   2  17      365.28      390.90     14.24 o 
   5   2  17       44.62       39.38     10.94 o 
   6   2  17       27.01       29.35      8.87 o 
   7   2  17       59.19       48.00     12.43 o 
   8   2  17        7.66       21.90      8.95 o 
   9   2  17       13.46       20.03     11.95 o 
  10   2  17      133.83      112.55     12.33 o 
  11   2  17       66.96       63.93     15.02 o 
  12   2  17        4.15       37.90     18.47 o 
  13   2  17      278.20      301.52     19.87 o 
  14   2  17       47.09       56.75     24.20 o 
  15   2  17       16.13       41.84     19.38 o 
 -17   3  17        0.82       14.81     17.02 o 
 -16   3  17       89.23      120.49     16.55 o 
 -15   3  17       17.86       26.31     15.77 o 
 -14   3  17       71.76       64.14     17.13 o 
 -13   3  17      158.01      171.51     16.15 o 
 -12   3  17      105.01       92.21     15.88 o 
 -11   3  17        1.64       22.82     13.79 o 
 -10   3  17       19.25       34.08     14.53 o 
  -9   3  17       43.54       61.36     16.44 o 
  -8   3  17      145.79      127.80     14.14 o 
  -7   3  17        4.05        8.31     13.34 o 
  -6   3  17       33.69       33.05     13.03 o 
  -5   3  17      982.01      949.78     16.26 o 
  -4   3  17       12.40       17.13     13.64 o 
  -3   3  17      108.94      120.53     12.14 o 
  -2   3  17      353.69      339.45     12.52 o 
  -1   3  17      167.22      181.76     14.45 o 
   0   3  17       83.20       87.52     10.93 o 
   1   3  17      348.44      344.96     11.33 o 
   2   3  17       74.65       75.95     10.99 o 
   3   3  17     1188.90     1138.39     14.50 o 
   4   3  17      318.38      333.06     11.46 o 
   5   3  17      377.38      333.20     12.78 o 
   6   3  17       10.70        5.67      7.57 o 
   7   3  17       19.83       19.52      7.04 o 
   8   3  17        0.30        3.34      8.73 o 
   9   3  17      238.27      222.29     21.54 o 
  10   3  17       82.51      113.11     19.90 o 
  11   3  17       25.13       44.90     16.00 o 
  12   3  17        1.02       29.29     16.69 o 
  13   3  17       35.59       49.46     18.71 o 
  14   3  17       39.56       34.25     19.25 o 
 -16   4  17        3.13       24.03     21.80 o 
 -15   4  17      176.00      232.45     19.09 o 
 -14   4  17       22.99       44.60     16.16 o 
 -13   4  17       44.83       47.76     16.89 o 
 -12   4  17      432.83      435.15     17.77 o 
 -11   4  17      207.84      203.92     16.34 o 
 -10   4  17      270.68      260.75     16.19 o 
  -9   4  17        0.20       13.73     13.78 o 
  -8   4  17        7.23        4.18     14.78 o 
  -7   4  17      326.38      314.80     19.94 o 
  -6   4  17        2.51       -8.34     16.43 o 
  -5   4  17        3.13       27.89     15.10 o 
  -4   4  17       33.10       41.36     13.07 o 
  -3   4  17       82.98       76.20     12.73 o 
  -2   4  17        0.69       19.66     13.01 o 
  -1   4  17        0.52       11.29     14.67 o 
   0   4  17      583.22      524.47     13.53 o 
   1   4  17      478.16      456.32     12.01 o 
   2   4  17      234.92      213.83     11.02 o 
   3   4  17       19.37       36.65      9.43 o 
   4   4  17       42.58       39.94     10.32 o 
   5   4  17        2.22       27.28     17.50 o 
   6   4  17      486.12      495.49     20.24 o 
   7   4  17      802.97      897.33     44.18 o 
   8   4  17      317.85      297.66     25.19 o 
   9   4  17       56.74       88.27     40.40 o 
  10   4  17        7.69       46.58     41.21 o 
  11   4  17       11.24       21.42     16.21 o 
  12   4  17       46.53       40.94     17.05 o 
 -14   5  17       75.48       55.56     19.24 o 
 -13   5  17       14.56       31.59     24.02 o 
 -12   5  17        5.31       17.24     17.88 o 
 -11   5  17       49.45       49.26     17.62 o 
 -10   5  17       32.22       26.91     19.42 o 
  -9   5  17      265.42      337.08     17.97 o 
  -8   5  17       23.71       24.21     18.98 o 
  -7   5  17       39.08       71.16     13.90 o 
  -6   5  17      119.98      130.37     15.21 o 
  -5   5  17      204.86      151.39     13.55 o 
  -4   5  17      420.68      370.15     15.27 o 
  -3   5  17      631.43      649.72     27.58 o 
  -2   5  17     1473.31     1431.68     25.00 o 
  -1   5  17      328.36      298.65     13.57 o 
   0   5  17      349.83      324.11     25.25 o 
   1   5  17        5.23        9.20     14.61 o 
   2   5  17      518.97      477.60     30.36 o 
   3   5  17      100.86      100.45     20.63 o 
   4   5  17       42.43       45.16     11.95 o 
   5   5  17      166.10      215.78     40.61 o 
   6   5  17       37.01       51.67     39.16 o 
   7   5  17       27.10       32.50     27.59 o 
   8   5  17      252.73      215.98     43.53 o 
   9   5  17       18.08       79.89     44.59 o 
  10   5  17       49.04       18.50     47.23 o 
 -11   6  17        9.06       14.43     20.96 o 
 -10   6  17       25.89       30.32     18.89 o 
  -9   6  17       30.13       58.89     20.67 o 
  -8   6  17       42.94       55.71     17.68 o 
  -7   6  17       35.92       65.17     20.20 o 
  -6   6  17        1.22       17.61     18.89 o 
  -5   6  17       17.74       45.50     16.73 o 
  -4   6  17        0.85       11.66     16.17 o 
  -3   6  17        0.01       24.12     14.06 o 
  -2   6  17       32.14       74.79     15.89 o 
  -1   6  17       59.29       68.05     14.71 o 
   0   6  17       13.78       12.88     14.18 o 
   1   6  17      149.74      146.22     13.37 o 
   2   6  17      144.02      158.52     15.41 o 
   3   6  17      149.77      178.46     17.57 o 
   4   6  17        7.62       12.31     19.79 o 
   5   6  17       92.72      107.05     41.48 o 
   6   6  17       12.07       37.97     45.00 o 
   7   6  17        0.58       20.03     30.86 o 
   8   6  17        5.40       37.75     46.92 o 
  -6   7  17       35.69       50.18     18.72 o 
  -5   7  17        4.54       19.03     18.18 o 
  -4   7  17      518.66      537.01     19.80 o 
  -3   7  17        6.04       24.97     18.94 o 
  -2   7  17        2.96        5.96     16.09 o 
  -1   7  17       12.27        4.97     12.89 o 
   0   7  17      121.50      136.12     14.36 o 
   1   7  17        6.82       16.70     17.82 o 
   2   7  17       54.94       41.64     25.33 o 
 -18   0  18       89.13       88.47     22.33 o 
 -16   0  18        7.73       18.71     20.47 o 
 -14   0  18        1.06       30.07     32.90 o 
 -12   0  18      221.70      225.38     27.58 o 
 -10   0  18      854.07      795.75     23.84 o 
  -8   0  18     1590.50     1518.19     39.52 o 
  -6   0  18      395.56      389.63     19.21 o 
  -4   0  18        1.43       38.71     16.63 o 
  -2   0  18      954.60      934.54     19.73 o 
   0   0  18        9.67       26.36     31.46 o 
   2   0  18     1175.86     1168.35     31.30 o 
   4   0  18       18.87       28.13     15.38 o 
   6   0  18      124.90      115.57     15.94 o 
   8   0  18       65.82       50.05     24.35 o 
  10   0  18       11.42       16.18     13.94 o 
  12   0  18       20.42       31.16     14.20 o 
  14   0  18      126.23      101.60     17.69 o 
 -18   1  18      209.07      230.31     16.55 o 
 -17   1  18       62.04       74.78     15.40 o 
 -16   1  18        0.27       34.73     15.90 o 
 -15   1  18        4.91       27.93     15.41 o 
 -14   1  18      116.51      126.81     16.31 o 
 -13   1  18       87.80      104.45     18.26 o 
 -12   1  18      220.00      202.70     17.32 o 
 -11   1  18       61.13       61.06     14.83 o 
 -10   1  18      151.40      158.99     16.86 o 
  -9   1  18       57.24       72.28     13.96 o 
  -8   1  18      294.59      273.26     14.34 o 
  -7   1  18      758.59      759.76     16.88 o 
  -6   1  18      322.08      326.15     14.91 o 
  -5   1  18     1523.81     1420.48     19.13 o 
  -4   1  18      332.52      317.29     12.92 o 
  -3   1  18        0.33        6.25     11.70 o 
  -2   1  18       11.49       32.85     13.02 o 
  -1   1  18      587.89      597.82     17.09 o 
   0   1  18       70.18       85.31     11.11 o 
   1   1  18       70.48       78.62     13.58 o 
   2   1  18     1170.11     1069.32     13.94 o 
   3   1  18      398.81      366.12     12.76 o 
   4   1  18       24.50       36.65     10.69 o 
   5   1  18       20.22       25.88     10.52 o 
   6   1  18       36.07       37.28     11.54 o 
   7   1  18      313.35      310.67     11.55 o 
   8   1  18      115.78      145.47     11.09 o 
   9   1  18     2973.58     2760.65     72.52 o 
  10   1  18     1113.25     1012.37     30.03 o 
  11   1  18      104.19       92.44      9.42 o 
  12   1  18        2.50       10.89      9.34 o 
  13   1  18       79.86       63.05     11.62 o 
  14   1  18       53.44       51.03     17.86 o 
 -17   2  18       14.17       46.10     31.10 o 
 -16   2  18        6.01       30.35     16.32 o 
 -15   2  18       75.58       87.97     16.09 o 
 -14   2  18        4.89       15.45     15.44 o 
 -13   2  18      215.32      252.00     16.65 o 
 -12   2  18       12.77       17.55     15.37 o 
 -11   2  18      417.08      397.13     18.53 o 
 -10   2  18       64.00       59.32     16.57 o 
  -9   2  18      407.25      384.15     15.41 o 
  -8   2  18        8.48        5.75     13.81 o 
  -7   2  18        7.72       16.18     13.40 o 
  -6   2  18      111.07      125.98     13.19 o 
  -5   2  18        8.09       -6.61     13.76 o 
  -4   2  18      103.86      119.24     17.48 o 
  -3   2  18       57.13       67.18     12.06 o 
  -2   2  18     2690.00     2587.94     18.19 o 
  -1   2  18      155.99      166.76     12.65 o 
   0   2  18       32.09       43.78     11.03 o 
   1   2  18      274.19      258.78     11.30 o 
   2   2  18      510.70      487.66     11.93 o 
   3   2  18        6.12       18.16     10.25 o 
   4   2  18        9.71       17.92     13.29 o 
   5   2  18       76.19       73.27     10.01 o 
   6   2  18      104.87      102.46     11.22 o 
   7   2  18      435.10      452.95     11.14 o 
   8   2  18        0.44       13.17      8.73 o 
   9   2  18        0.51       10.45      8.54 o 
  10   2  18        7.31       11.29      8.22 o 
  11   2  18       72.98       65.53     15.95 o 
  12   2  18       44.48       44.88     16.47 o 
  13   2  18      233.96      277.94     28.64 o 
  14   2  18       18.34       37.71     19.67 o 
 -16   3  18      119.92      144.06     18.84 o 
 -15   3  18       86.12       91.36     16.75 o 
 -14   3  18       53.44       61.44     18.30 o 
 -13   3  18      303.38      317.31     19.98 o 
 -12   3  18      190.86      177.74     15.19 o 
 -11   3  18       39.31       81.79     15.65 o 
 -10   3  18       33.48       36.18     15.34 o 
  -9   3  18      236.36      223.77     17.10 o 
  -8   3  18      310.01      265.69     15.14 o 
  -7   3  18        2.08       11.86     13.99 o 
  -6   3  18      139.20      156.20     21.28 o 
  -5   3  18        3.42       13.35     13.23 o 
  -4   3  18        0.02       23.64     12.59 o 
  -3   3  18      475.39      469.45     13.83 o 
  -2   3  18       67.41       76.58     18.57 o 
  -1   3  18      449.76      431.94     13.21 o 
   0   3  18     1174.14     1076.46     14.48 o 
   1   3  18      155.82      150.16     11.41 o 
   2   3  18      352.74      355.56     11.63 o 
   3   3  18      283.78      249.08     11.56 o 
   4   3  18      215.83      177.78     16.20 o 
   5   3  18       26.73       26.17     10.45 o 
   6   3  18      365.64      348.09     10.45 o 
   7   3  18      136.21      111.63     10.14 o 
   8   3  18      139.72      102.69     13.68 o 
   9   3  18      199.82      233.00     21.08 o 
  10   3  18        5.89       20.47     24.49 o 
  11   3  18        0.01       19.70     18.67 o 
  12   3  18       33.03       57.88     17.62 o 
  13   3  18        4.19       18.99     19.74 o 
 -15   4  18       44.46       56.02     19.64 o 
 -14   4  18       47.26      106.14     19.21 o 
 -13   4  18       10.48       19.05     16.14 o 
 -12   4  18        0.78       -3.24     17.01 o 
 -11   4  18      206.52      236.31     16.21 o 
 -10   4  18       11.61       33.57     14.72 o 
  -9   4  18        4.82        4.40     14.36 o 
  -8   4  18        3.59       15.32     15.36 o 
  -7   4  18        2.36       11.34     19.78 o 
  -6   4  18       15.97       27.09     14.30 o 
  -5   4  18      254.08      269.05     20.07 o 
  -4   4  18       15.66       22.64     15.39 o 
  -3   4  18      679.09      621.52     16.91 o 
  -2   4  18        6.48       27.21     15.88 o 
  -1   4  18       43.85       50.86     13.08 o 
   0   4  18       13.95       34.96     12.14 o 
   1   4  18      151.77      127.67     11.24 o 
   2   4  18      117.93      117.59     11.05 o 
   3   4  18      109.44      116.14     10.10 o 
   4   4  18      156.70      141.40      9.83 o 
   5   4  18        6.16        3.37     11.10 o 
   6   4  18       43.04       46.00     10.69 o 
   7   4  18      123.09      123.78     41.61 o 
   8   4  18       25.33       46.70     41.88 o 
   9   4  18       30.00       25.14     41.57 o 
  10   4  18       20.22       50.58     23.00 o 
  11   4  18       55.15       70.77     17.67 o 
 -13   5  18       45.85       58.35     19.43 o 
 -12   5  18       11.03       56.94     20.78 o 
 -11   5  18      329.02      375.68     19.45 o 
 -10   5  18       53.43       55.07     18.05 o 
  -9   5  18      207.96      234.44     18.20 o 
  -8   5  18       58.09       56.55     16.12 o 
  -7   5  18        5.56       18.36     14.31 o 
  -6   5  18       83.71       72.43     17.38 o 
  -5   5  18      104.40      107.49     15.47 o 
  -4   5  18       22.58       35.71     16.41 o 
  -3   5  18      273.33      259.70     15.19 o 
  -2   5  18       42.49       59.09     16.91 o 
  -1   5  18      349.05      303.01     13.90 o 
   0   5  18       41.04       45.56     12.59 o 
   1   5  18       33.23       45.30     17.18 o 
   2   5  18      119.92      114.12     14.49 o 
   3   5  18       22.43       26.44     12.64 o 
   4   5  18        5.50        1.29     39.52 o 
   5   5  18       15.03        5.00     23.44 o 
   7   5  18        1.99       33.22     30.38 o 
   8   5  18        0.08      -40.92     44.02 o 
   9   5  18       48.88       67.63     33.04 o 
 -10   6  18      150.02      172.72     28.68 o 
  -9   6  18        5.45       36.72     18.75 o 
  -8   6  18        0.94       27.48     18.46 o 
  -7   6  18       77.31       78.42     18.23 o 
  -6   6  18      215.03      246.11     18.60 o 
  -5   6  18       40.55       42.39     17.11 o 
  -4   6  18       84.62       91.50     16.83 o 
  -3   6  18       16.65       32.25     16.36 o 
  -2   6  18      131.09      151.96     16.49 o 
  -1   6  18        0.04       10.06     15.09 o 
   0   6  18      279.83      314.82     21.23 o 
   1   6  18       98.67      162.28     19.96 o 
   2   6  18       23.70       24.70     17.78 o 
   3   6  18       30.35       21.84     42.96 o 
   4   6  18       21.22       50.29     32.35 o 
   5   6  18       22.36       96.62     44.39 o 
 -17   0  19       15.13       28.99     22.53 o 
 -15   0  19      131.69      177.45     35.30 o 
 -13   0  19        7.61       24.44     22.75 o 
 -11   0  19       62.43       86.28     23.19 o 
  -9   0  19      179.59      182.31     21.76 o 
  -7   0  19      359.92      368.74     20.75 o 
  -5   0  19      859.70      870.05     26.86 o 
  -3   0  19        5.72        4.24     17.29 o 
  -1   0  19       36.17       22.11     16.78 o 
   1   0  19       18.14       34.65     20.55 o 
   3   0  19      393.65      367.28     22.80 o 
   5   0  19       42.69       40.25     16.38 o 
   7   0  19       91.99      100.04     16.99 o 
   9   0  19      255.69      259.44     17.49 o 
  11   0  19       63.20       77.40     21.30 o 
  13   0  19        3.38       -7.12     17.73 o 
 -17   1  19        3.18        2.80     21.54 o 
 -16   1  19        4.40       31.82     18.04 o 
 -15   1  19        0.69       26.29     17.48 o 
 -14   1  19      142.64      174.11     17.56 o 
 -13   1  19       37.97       51.31     18.65 o 
 -12   1  19      226.48      223.33     18.28 o 
 -11   1  19      119.59      147.17     15.70 o 
 -10   1  19      144.01      161.02     16.98 o 
  -9   1  19      178.21      185.12     14.93 o 
  -8   1  19      722.24      654.65     18.53 o 
  -7   1  19       45.60       58.07     14.15 o 
  -6   1  19      171.71      187.80     14.23 o 
  -5   1  19     1165.12     1082.78     18.03 o 
  -4   1  19        0.17       18.99     12.73 o 
  -3   1  19      235.97      253.33     13.06 o 
  -2   1  19       47.00       49.17     12.16 o 
  -1   1  19      246.34      225.10     12.49 o 
   0   1  19       24.75       49.73     11.69 o 
   1   1  19      385.42      338.41     12.46 o 
   2   1  19      566.24      512.99     13.02 o 
   3   1  19      155.90      147.79     13.56 o 
   4   1  19        0.15        7.50     11.36 o 
   5   1  19        1.64        6.94     11.31 o 
   6   1  19      322.60      301.87     12.13 o 
   7   1  19        5.08        3.68     13.25 o 
   8   1  19       29.49       37.34     11.43 o 
   9   1  19      189.32      193.67     33.09 o 
  10   1  19      167.06      161.42     10.84 o 
  11   1  19       24.40       27.50      9.67 o 
  12   1  19      130.11      121.36     12.45 o 
  13   1  19       13.58       15.25     15.52 o 
 -17   2  19      325.13      269.80     18.97 o 
 -16   2  19       50.52       94.20     17.43 o 
 -15   2  19      184.71      174.98     17.06 o 
 -14   2  19      323.45      312.65     18.41 o 
 -13   2  19      223.62      252.87     19.57 o 
 -12   2  19      123.28      147.34     16.40 o 
 -11   2  19      132.74      117.84     15.96 o 
 -10   2  19      787.31      741.75     17.56 o 
  -9   2  19       27.34       12.12     17.32 o 
  -8   2  19      812.08      772.08     16.71 o 
  -7   2  19      250.03      265.87     16.32 o 
  -6   2  19      380.87      371.98     14.86 o 
  -5   2  19        3.08       14.67     15.43 o 
  -4   2  19       27.74       20.59     13.03 o 
  -3   2  19       17.83       15.73     18.64 o 
  -2   2  19      367.81      401.35     14.67 o 
  -1   2  19      608.94      573.43     15.28 o 
   0   2  19      492.48      508.52     13.27 o 
   1   2  19      179.19      162.35     15.01 o 
   2   2  19       74.29       58.95     11.42 o 
   3   2  19      127.62      128.39     11.22 o 
   4   2  19       73.94       56.26     11.59 o 
   5   2  19       50.80       50.04     12.95 o 
   6   2  19       22.89       33.07     12.04 o 
   7   2  19        5.25       16.76     11.21 o 
   8   2  19      103.48      104.55      9.78 o 
   9   2  19       27.21       42.15      9.70 o 
  10   2  19       74.47       84.11     11.36 o 
  11   2  19        2.47       27.29     16.24 o 
  12   2  19       89.91      102.33     22.77 o 
  13   2  19        1.39       29.94     22.14 o 
 -16   3  19      338.71      336.26     20.39 o 
 -15   3  19      145.35      176.35     17.84 o 
 -14   3  19      229.92      220.39     22.19 o 
 -13   3  19      154.89      126.79     16.73 o 
 -12   3  19      232.05      247.52     16.37 o 
 -11   3  19       92.91      117.80     16.58 o 
 -10   3  19       35.39       40.36     17.63 o 
  -9   3  19       27.07       14.64     15.34 o 
  -8   3  19        2.58       20.62     16.57 o 
  -7   3  19        5.14       21.29     16.66 o 
  -6   3  19       50.57       61.85     14.33 o 
  -5   3  19       25.92       32.57     18.73 o 
  -4   3  19      685.00      646.08     15.60 o 
  -3   3  19      388.82      395.87     48.27 o 
  -2   3  19       62.69       83.01     16.12 o 
  -1   3  19        0.01        5.99     13.58 o 
   0   3  19      291.53      286.87     13.14 o 
   1   3  19      914.84      852.44     14.31 o 
   2   3  19      643.15      616.01     17.93 o 
   3   3  19        0.08        7.69     10.77 o 
   4   3  19      460.90      435.76     11.88 o 
   5   3  19      288.66      242.12     12.15 o 
   6   3  19       61.43       52.75      9.62 o 
   7   3  19        9.01        7.70      8.56 o 
   8   3  19        0.00        7.88     12.46 o 
   9   3  19       38.88       36.29     21.45 o 
  10   3  19       99.40      122.77     26.01 o 
  11   3  19       96.42      131.86     18.10 o 
  12   3  19      158.28      239.67     26.04 o 
 -14   4  19      103.05      107.86     19.20 o 
 -13   4  19       93.19      125.95     17.41 o 
 -12   4  19       72.55       64.57     16.66 o 
 -11   4  19        3.86       34.60     17.61 o 
 -10   4  19        7.81       25.93     17.26 o 
  -9   4  19       66.88       54.84     18.74 o 
  -8   4  19       62.64       61.49     17.94 o 
  -7   4  19        0.28       20.14     15.33 o 
  -6   4  19       11.99       35.40     14.79 o 
  -5   4  19      481.70      456.71     18.58 o 
  -4   4  19      331.29      324.56     15.40 o 
  -3   4  19        8.70       22.44     16.57 o 
  -2   4  19        3.29        6.98     16.11 o 
  -1   4  19       95.42      111.44     16.71 o 
   0   4  19        2.57       23.68     31.71 o 
   1   4  19       19.00       19.94     15.12 o 
   2   4  19       11.50       10.75     11.48 o 
   3   4  19       15.58       16.68     12.24 o 
   4   4  19      101.87       80.85     10.76 o 
   5   4  19      935.07      911.17     20.95 o 
   6   4  19      420.25      439.59     15.26 o 
   7   4  19       58.08       65.45     30.32 o 
   8   4  19        1.36        3.87     27.42 o 
   9   4  19        8.16        3.94     44.32 o 
  10   4  19       35.92       64.35     24.29 o 
 -12   5  19        0.46       14.09     19.58 o 
 -11   5  19       68.26       93.39     21.98 o 
 -10   5  19       99.85      120.74     17.01 o 
  -9   5  19       13.36       40.99     17.09 o 
  -8   5  19        8.14       22.48     15.54 o 
  -7   5  19       38.22       55.54     15.19 o 
  -6   5  19       12.26       47.35     14.58 o 
  -5   5  19        1.62        2.61     15.46 o 
  -4   5  19       46.85       49.77     15.35 o 
  -3   5  19      293.13      270.02     15.67 o 
  -2   5  19        6.01       25.33     14.29 o 
  -1   5  19      156.29      164.79     14.35 o 
   0   5  19        4.76       -7.48     13.02 o 
   1   5  19       64.81       76.72     15.73 o 
   2   5  19       45.49       60.66     14.98 o 
   3   5  19        2.01       21.23     13.95 o 
   4   5  19        0.19       14.09     25.79 o 
   5   5  19        0.26      -13.58     43.03 o 
   6   5  19      151.62      162.17     45.21 o 
   7   5  19        1.21       30.23     29.78 o 
   8   5  19        2.31       10.13     45.78 o 
  -8   6  19      119.13      183.35     22.94 o 
  -7   6  19      451.77      522.19     20.72 o 
  -6   6  19      312.80      321.86     19.48 o 
  -5   6  19       42.46       46.43     20.95 o 
  -4   6  19        2.92       36.49     19.11 o 
  -3   6  19       18.79       51.30     17.27 o 
  -2   6  19       98.83       79.75     16.93 o 
  -1   6  19       27.96       47.94     19.64 o 
   0   6  19        5.74       22.14     15.34 o 
   1   6  19       36.78       58.07     22.08 o 
   2   6  19      260.16      291.36     41.02 o 
   3   6  19      157.65      171.01     26.36 o 
   4   6  19       32.64       89.42     33.51 o 
 -16   0  20       48.81       37.85     28.14 o 
 -14   0  20       14.94        7.93     25.05 o 
 -12   0  20      112.53      110.32     23.56 o 
 -10   0  20     1878.58     1717.38     38.33 o 
  -8   0  20     1673.78     1536.31     27.43 o 
  -6   0  20       54.44       65.17     25.45 o 
  -4   0  20     1805.74     1608.83     31.85 o 
  -2   0  20     1582.57     1482.50     37.67 o 
   0   0  20      517.66      484.30     19.47 o 
   2   0  20        0.02       18.98     25.56 o 
   4   0  20       22.00       27.57     22.72 o 
   6   0  20     4150.24     3683.67     31.24 o 
   8   0  20      276.83      300.72     24.47 o 
  10   0  20      277.19      236.23     18.68 o 
  12   0  20      187.89      190.58     20.95 o 
 -17   1  20        9.74       42.76     18.32 o 
 -16   1  20       40.89       51.55     17.95 o 
 -15   1  20       88.23      119.78     18.79 o 
 -14   1  20      326.43      292.95     18.74 o 
 -13   1  20      168.61      140.41     17.75 o 
 -12   1  20        0.23       17.00     16.48 o 
 -11   1  20       24.58       22.87     18.64 o 
 -10   1  20       63.62       40.57     15.62 o 
  -9   1  20        3.66       17.35     15.22 o 
  -8   1  20       15.19       -3.68     14.90 o 
  -7   1  20       10.29        2.37     14.80 o 
  -6   1  20     1572.23     1480.24     36.40 o 
  -5   1  20      391.27      409.83     23.30 o 
  -4   1  20       42.91       56.60     15.13 o 
  -3   1  20       45.74       37.77     13.43 o 
  -2   1  20        0.18       27.34     18.65 o 
  -1   1  20       74.81       88.52     13.91 o 
   0   1  20      131.36      146.74     14.08 o 
   1   1  20       17.85       14.81     12.41 o 
   2   1  20      268.97      222.29     14.01 o 
   3   1  20       65.34       72.91     15.26 o 
   4   1  20        1.26       13.69     14.00 o 
   5   1  20        4.47        9.45     12.00 o 
   6   1  20       56.24       71.46     12.04 o 
   7   1  20      146.95      145.73     12.47 o 
   8   1  20        1.12       -5.44     15.53 o 
   9   1  20      151.75      171.73     20.20 o 
  10   1  20       27.78       39.75     13.87 o 
  11   1  20       44.95       40.09     10.64 o 
  12   1  20      125.24      144.90     16.87 o 
 -16   2  20      126.97      132.47     19.65 o 
 -15   2  20       18.34       32.60     17.55 o 
 -14   2  20      183.93      197.49     18.69 o 
 -13   2  20        3.03        5.64     19.73 o 
 -12   2  20       16.23       14.33     17.11 o 
 -11   2  20       33.11       33.21     16.38 o 
 -10   2  20       82.75       95.24     16.25 o 
  -9   2  20      110.68      133.08     15.65 o 
  -8   2  20       13.16        4.38     16.42 o 
  -7   2  20      106.80      133.73     15.03 o 
  -6   2  20      241.03      225.78     16.70 o 
  -5   2  20        7.60       13.84     13.97 o 
  -4   2  20      164.10      168.24     14.06 o 
  -3   2  20      770.92      759.24     18.35 o 
  -2   2  20       26.92       38.58     14.89 o 
  -1   2  20      588.14      520.43     14.20 o 
   0   2  20      372.85      379.74     16.77 o 
   1   2  20      141.44      155.83     15.88 o 
   2   2  20      226.35      224.79     17.98 o 
   3   2  20       16.28       26.16     11.78 o 
   4   2  20       13.83       21.71     11.59 o 
   5   2  20        3.57       17.79     16.69 o 
   6   2  20       46.93       60.40     13.81 o 
   7   2  20       25.36       31.54     13.75 o 
   8   2  20        3.35       14.24     10.42 o 
   9   2  20       49.33       43.92     10.19 o 
  10   2  20       13.23       34.77     20.33 o 
  11   2  20       89.32      117.09     17.32 o 
  12   2  20        1.65       34.48     22.19 o 
 -15   3  20       64.40       75.32     19.73 o 
 -14   3  20        7.55       77.64     23.63 o 
 -13   3  20      156.86      143.26     17.25 o 
 -12   3  20       32.93       25.51     17.82 o 
 -11   3  20       17.50       39.85     17.43 o 
 -10   3  20       16.18       18.41     21.90 o 
  -9   3  20        0.01       22.34     15.82 o 
  -8   3  20      138.30      136.05     16.02 o 
  -7   3  20       67.53       91.48     21.33 o 
  -6   3  20       66.34       65.62     15.13 o 
  -5   3  20      268.24      259.84     15.36 o 
  -4   3  20      191.16      184.06     19.13 o 
  -3   3  20       87.82      111.42     14.06 o 
  -2   3  20       70.86       63.55     15.32 o 
  -1   3  20       83.34       81.82     13.03 o 
   0   3  20       22.99       30.79     13.45 o 
   1   3  20       29.62       50.59     13.69 o 
   2   3  20       14.38       26.51     12.36 o 
   3   3  20       48.74       63.21     11.46 o 
   4   3  20      133.81      129.41     11.33 o 
   5   3  20       77.54       58.64     10.84 o 
   6   3  20      240.05      215.64     14.03 o 
   7   3  20      566.01      546.44     24.37 o 
   8   3  20       34.13       42.94     21.50 o 
   9   3  20       28.05       46.97     21.93 o 
  10   3  20       12.80       11.09     22.69 o 
  11   3  20       15.45       22.01     28.31 o 
 -13   4  20        5.31       40.95     21.56 o 
 -12   4  20        0.39       13.48     18.53 o 
 -11   4  20       44.56       41.58     16.75 o 
 -10   4  20        0.68       35.34     16.39 o 
  -9   4  20        2.44       18.20     17.42 o 
  -8   4  20      143.30      119.47     19.78 o 
  -7   4  20       16.63       29.55     18.04 o 
  -6   4  20        9.01       45.58     16.79 o 
  -5   4  20      171.72      177.90     15.71 o 
  -4   4  20      258.64      250.04     17.88 o 
  -3   4  20      516.37      501.48     22.94 o 
  -2   4  20       58.27       55.28     16.88 o 
  -1   4  20       56.85       84.31     17.61 o 
   0   4  20      202.91      208.19     14.16 o 
   1   4  20       75.24       76.02     16.41 o 
   2   4  20       63.13       59.09     15.74 o 
   3   4  20       12.38       13.60     15.63 o 
   4   4  20       14.13       23.12     13.24 o 
   5   4  20      395.05      376.62     15.28 o 
   6   4  20        2.19        0.38     23.04 o 
   7   4  20        0.02       -0.34     23.57 o 
   8   4  20       93.62      183.48     46.05 o 
   9   4  20        1.70        4.10     29.25 o 
 -11   5  20        3.28       -2.86     20.02 o 
 -10   5  20       54.68       53.70     17.59 o 
  -9   5  20       38.52       67.50     28.05 o 
  -8   5  20      105.03      115.48     16.68 o 
  -7   5  20       99.53      147.45     17.47 o 
  -6   5  20       37.86       36.86     16.95 o 
  -5   5  20       15.13       21.33     21.81 o 
  -4   5  20        8.63       16.27     15.70 o 
  -3   5  20      218.76      200.48     19.23 o 
  -2   5  20       29.59       25.22     14.94 o 
  -1   5  20       64.92       70.97     14.81 o 
   0   5  20       94.64      110.97     14.08 o 
   1   5  20      132.77      109.04     13.46 o 
   2   5  20        7.91       22.51     11.83 o 
   3   5  20        7.74       10.74     23.04 o 
   4   5  20      122.57      174.58     28.21 o 
   5   5  20       52.41       99.15     29.80 o 
   6   5  20       26.60       57.05     25.70 o 
   7   5  20        9.10       25.79     46.19 o 
  -6   6  20       16.38       34.87     19.28 o 
  -5   6  20      103.37      107.55     18.96 o 
  -4   6  20       46.85       52.06     21.80 o 
  -3   6  20       18.45       68.79     18.12 o 
  -2   6  20      263.27      266.00     22.17 o 
  -1   6  20        3.62       24.59     18.06 o 
   0   6  20      246.51      230.78     33.30 o 
   1   6  20       85.94       69.58     31.28 o 
   2   6  20       52.24       71.70     31.47 o 
 -15   0  21      166.36      130.68     36.11 o 
 -13   0  21       50.16       40.87     25.44 o 
 -11   0  21      334.26      314.46     24.30 o 
  -9   0  21      244.18      235.56     23.49 o 
  -7   0  21      243.12      234.40     22.15 o 
  -5   0  21      332.41      264.75     26.73 o 
  -3   0  21       99.54      124.15     25.00 o 
  -1   0  21        4.62       13.69     19.00 o 
   1   0  21      191.85      175.10     19.27 o 
   3   0  21      148.96      156.72     19.02 o 
   5   0  21       33.60       58.57     18.42 o 
   7   0  21       13.72       26.44     17.90 o 
   9   0  21       33.67       18.91     21.09 o 
  11   0  21      144.27       93.22     20.30 o 
 -16   1  21       12.33       11.45     18.39 o 
 -15   1  21        8.29       37.82     22.37 o 
 -14   1  21        8.84       56.85     18.53 o 
 -13   1  21       20.08       31.62     20.66 o 
 -12   1  21      169.46      163.48     18.03 o 
 -11   1  21      411.24      395.48     18.02 o 
 -10   1  21        0.33       15.94     18.99 o 
  -9   1  21      498.39      469.34     17.41 o 
  -8   1  21       31.67       44.87     15.54 o 
  -7   1  21       24.95       11.15     15.21 o 
  -6   1  21      194.84      176.78     15.54 o 
  -5   1  21      329.50      345.45     15.58 o 
  -4   1  21       65.53       68.37     16.81 o 
  -3   1  21      553.67      516.36     15.50 o 
  -2   1  21       71.75       74.99     13.88 o 
  -1   1  21       60.42       62.96     18.27 o 
   0   1  21        8.62       12.46     13.37 o 
   1   1  21      105.75       91.75     15.34 o 
   2   1  21        7.49       12.95     13.19 o 
   3   1  21       37.04       66.89     14.52 o 
   4   1  21        0.49        4.59     12.75 o 
   5   1  21       26.48       51.11     14.99 o 
   6   1  21       51.02       48.04     12.64 o 
   7   1  21       17.27       20.23     12.60 o 
   8   1  21      121.31       90.89     12.56 o 
   9   1  21      144.76      141.15     14.33 o 
  10   1  21       44.76       60.52     12.47 o 
  11   1  21       62.15       70.93     12.13 o 
 -15   2  21      448.58      419.67     22.35 o 
 -14   2  21        0.65        4.01     19.33 o 
 -13   2  21       80.37       70.23     18.69 o 
 -12   2  21        7.67       22.41     20.41 o 
 -11   2  21      483.42      469.51     19.01 o 
 -10   2  21       14.21       -1.29     16.69 o 
  -9   2  21      146.15      157.95     18.61 o 
  -8   2  21        1.29       23.94     15.65 o 
  -7   2  21       37.13       33.99     15.38 o 
  -6   2  21       70.28      102.20     15.52 o 
  -5   2  21      165.75      168.19     15.19 o 
  -4   2  21       71.21       72.47     14.47 o 
  -3   2  21      724.71      662.04     16.12 o 
  -2   2  21      196.74      230.11     15.93 o 
  -1   2  21      119.85      119.81     15.47 o 
   0   2  21      341.15      318.14     14.18 o 
   1   2  21        6.95       34.14     13.21 o 
   2   2  21      125.64      101.64     14.08 o 
   3   2  21       40.03       52.01     16.09 o 
   4   2  21      540.85      553.78     19.19 o 
   5   2  21       51.11       44.38     12.49 o 
   6   2  21        5.35       20.55     12.16 o 
   7   2  21       99.45      113.99     13.09 o 
   8   2  21       42.34       47.67     10.99 o 
   9   2  21       13.43        6.53     15.39 o 
  10   2  21      202.25      213.01     21.73 o 
  11   2  21       18.56       10.51     17.73 o 
 -14   3  21      234.52      260.37     23.23 o 
 -13   3  21       86.40       91.55     20.06 o 
 -12   3  21       55.03       50.57     18.60 o 
 -11   3  21       50.48       79.82     17.96 o 
 -10   3  21      182.19      180.78     18.14 o 
  -9   3  21        4.76        9.85     17.07 o 
  -8   3  21       95.81      113.08     19.40 o 
  -7   3  21       77.28       85.34     20.51 o 
  -6   3  21        8.38       30.90     15.42 o 
  -5   3  21       13.48       37.22     17.54 o 
  -4   3  21       73.01       74.72     16.46 o 
  -3   3  21       40.70       55.32     16.80 o 
  -2   3  21       69.78       72.26     15.01 o 
  -1   3  21        0.25       11.79     13.69 o 
   0   3  21        7.96       27.93     13.81 o 
   1   3  21       38.68       47.25     13.05 o 
   2   3  21       14.47        5.95     13.34 o 
   3   3  21        7.58       15.66     12.16 o 
   4   3  21       17.98       24.71     12.40 o 
   5   3  21        0.48      -10.03     11.48 o 
   6   3  21        3.92        6.26     12.41 o 
   7   3  21      197.53      207.71     21.34 o 
   8   3  21      116.98      166.26     27.50 o 
   9   3  21      276.70      375.70     24.65 o 
  10   3  21      124.40      188.31     24.03 o 
 -12   4  21        0.68       12.04     18.15 o 
 -11   4  21       50.74       63.25     18.04 o 
 -10   4  21       39.13       43.82     17.15 o 
  -9   4  21        8.47       18.56     26.27 o 
  -8   4  21      196.33      173.95     19.56 o 
  -7   4  21       55.96       58.45     16.96 o 
  -6   4  21       10.40       31.20     16.44 o 
  -5   4  21        1.28       18.35     17.02 o 
  -4   4  21       42.81       45.76     15.69 o 
  -3   4  21      168.75      160.03     18.40 o 
  -2   4  21      100.12      119.34     15.14 o 
  -1   4  21      342.85      305.64     16.69 o 
   0   4  21       97.20      103.07     25.87 o 
   1   4  21       78.95       83.88     13.29 o 
   2   4  21       67.68       57.09     13.87 o 
   3   4  21        2.15       -3.26     14.98 o 
   4   4  21       60.12       59.90     14.38 o 
   5   4  21       89.56       94.92     13.53 o 
   6   4  21       14.73       46.33     24.07 o 
   7   4  21       56.69       87.41     33.35 o 
   8   4  21      174.21      198.72     30.94 o 
  -9   5  21        9.12       49.54     17.96 o 
  -8   5  21        8.22       33.76     17.24 o 
  -7   5  21        2.29       19.12     16.82 o 
  -6   5  21       17.69       45.29     17.52 o 
  -5   5  21       21.77       49.29     17.19 o 
  -4   5  21      239.72      239.22     26.08 o 
  -3   5  21       95.30      106.96     19.39 o 
  -2   5  21        0.71      -10.16     28.10 o 
  -1   5  21      232.06      288.20     20.71 o 
   0   5  21       20.86       11.60     14.53 o 
   1   5  21      391.02      371.85     15.39 o 
   2   5  21      255.40      244.91     58.60 o 
   3   5  21      302.01      343.60     32.02 o 
   4   5  21       62.93       62.76     40.31 o 
   5   5  21       10.88       60.88     29.78 o 
 -14   0  22      195.95      290.14     48.41 o 
 -12   0  22       38.84       59.26     25.37 o 
 -10   0  22      620.39      538.98     27.10 o 
  -8   0  22      348.29      360.29     34.75 o 
  -6   0  22       66.01      101.92     46.51 o 
  -4   0  22      430.80      368.63     22.81 o 
  -2   0  22        6.67       15.02     20.35 o 
   0   0  22       47.10       85.00     39.75 o 
   2   0  22      305.37      290.85     20.76 o 
   4   0  22      600.98      525.77     50.33 o 
   6   0  22        0.24       19.98     18.91 o 
   8   0  22       75.71       81.64     19.02 o 
  10   0  22      635.32      609.32     26.22 o 
 -15   1  22        1.79        5.68     26.97 o 
 -14   1  22      174.85      147.98     22.19 o 
 -13   1  22      465.12      414.99     20.30 o 
 -12   1  22      600.20      548.82     20.35 o 
 -11   1  22       44.03       47.41     18.07 o 
 -10   1  22        0.21       30.95     30.14 o 
  -9   1  22      445.93      401.37     17.95 o 
  -8   1  22      340.73      308.96     16.94 o 
  -7   1  22        0.02       -7.07     15.82 o 
  -6   1  22      173.07      181.14     17.63 o 
  -5   1  22       45.12       43.10     15.27 o 
  -4   1  22      786.64      734.88     17.11 o 
  -3   1  22       19.12       26.90     14.75 o 
  -2   1  22      169.41      161.44     14.94 o 
  -1   1  22       33.45       62.67     15.67 o 
   0   1  22      590.69      633.07     19.75 o 
   1   1  22      507.51      458.38     19.91 o 
   2   1  22       24.73       24.49     19.20 o 
   3   1  22       16.60       10.68     13.60 o 
   4   1  22       18.45       45.41     15.45 o 
   5   1  22        1.81       -0.11     17.21 o 
   6   1  22       11.67       29.01     14.01 o 
   7   1  22        8.65       25.37     15.78 o 
   8   1  22       49.28       40.06     13.14 o 
   9   1  22       14.72        5.02     14.48 o 
  10   1  22        0.21        1.82     14.60 o 
 -14   2  22       31.16       50.74     20.18 o 
 -13   2  22       30.31       32.63     19.67 o 
 -12   2  22        0.40       33.83     21.75 o 
 -11   2  22        2.07       21.59     18.21 o 
 -10   2  22       37.70       64.26     17.71 o 
  -9   2  22       71.81       86.80     31.48 o 
  -8   2  22        7.32       30.70     16.69 o 
  -7   2  22       13.10       19.86     16.12 o 
  -6   2  22        8.81        9.87     17.45 o 
  -5   2  22      304.70      298.99     16.13 o 
  -4   2  22      169.17      183.94     15.48 o 
  -3   2  22        3.09       14.75     14.64 o 
  -2   2  22      613.73      555.10     21.99 o 
  -1   2  22      168.72      182.88     14.92 o 
   0   2  22      343.04      338.18     16.25 o 
   1   2  22       83.44       80.59     14.03 o 
   2   2  22      489.87      478.69     17.85 o 
   3   2  22      181.58      197.73     14.20 o 
   4   2  22       24.15       28.47     13.46 o 
   5   2  22        5.54        9.91     13.86 o 
   6   2  22        2.46        5.07     12.84 o 
   7   2  22        0.26        2.62     12.43 o 
   8   2  22        5.18       13.76     11.87 o 
   9   2  22       44.13       42.22     21.81 o 
  10   2  22        4.73      -21.06     22.13 o 
 -13   3  22        0.84        7.08     18.63 o 
 -12   3  22        3.20       -3.79     21.68 o 
 -11   3  22        0.75       31.87     21.38 o 
 -10   3  22       83.32       86.35     24.55 o 
  -9   3  22       47.44       54.59     18.07 o 
  -8   3  22       55.51       67.17     17.59 o 
  -7   3  22       35.97       44.82     17.08 o 
  -6   3  22        0.83       10.47     16.26 o 
  -5   3  22      192.71      187.22     16.42 o 
  -4   3  22      141.19      165.90     19.03 o 
  -3   3  22       13.89       17.50     17.35 o 
  -2   3  22       19.05       14.80     17.23 o 
  -1   3  22       79.27       94.14     16.11 o 
   0   3  22      203.04      197.46     15.90 o 
   1   3  22        5.12        8.97     15.51 o 
   2   3  22      374.20      366.57     15.57 o 
   3   3  22       66.93       53.74     13.17 o 
   4   3  22        1.26        8.95     12.57 o 
   5   3  22      160.90      155.57     18.57 o 
   6   3  22        7.05       15.53     14.19 o 
   7   3  22      207.11      213.19     23.54 o 
   8   3  22       42.82       92.99     23.64 o 
 -11   4  22       60.45       90.70     18.99 o 
 -10   4  22        4.20       40.70     19.83 o 
  -9   4  22       47.39       60.89     19.12 o 
  -8   4  22        3.26       -7.76     17.99 o 
  -7   4  22        0.01       -1.96     22.82 o 
  -6   4  22      133.74       99.67     17.76 o 
  -5   4  22        2.52       20.42     18.36 o 
  -4   4  22        2.70       19.30     21.45 o 
  -3   4  22       35.52       36.70     20.09 o 
  -2   4  22        0.00       13.41     15.31 o 
  -1   4  22        7.93        4.72     14.76 o 
   0   4  22      201.15      220.36     16.58 o 
   1   4  22       10.29       15.36     13.81 o 
   2   4  22       28.20       38.80     14.19 o 
   3   4  22        4.46       17.96     17.79 o 
   4   4  22      190.46      226.94     36.43 o 
   5   4  22      250.70      283.36     34.01 o 
   6   4  22       56.20       83.64     25.61 o 
  -7   5  22       21.10       41.50     17.50 o 
  -6   5  22       66.71      101.17     31.77 o 
  -5   5  22       76.38       76.72     21.13 o 
  -4   5  22      149.27      163.74     22.25 o 
  -3   5  22      123.96      146.35     22.60 o 
  -2   5  22       29.91       19.85     21.32 o 
  -1   5  22       87.39       88.68     19.18 o 
   0   5  22      193.65      169.19     24.15 o 
   1   5  22        6.44       21.15     14.63 o 
   2   5  22       21.90       27.15     18.87 o 
   3   5  22       32.95       63.00     32.14 o 
 -13   0  23       64.04       86.67     27.93 o 
 -11   0  23      220.92      205.57     26.48 o 
  -9   0  23       87.17      120.51     24.83 o 
  -7   0  23      122.84      162.49     23.93 o 
  -5   0  23      937.85      857.37     25.91 o 
  -3   0  23        8.12       19.07     21.88 o 
  -1   0  23        1.82       15.81     20.62 o 
   1   0  23        7.61       21.90     20.61 o 
   3   0  23       15.33       15.57     20.37 o 
   5   0  23      395.98      342.44     22.20 o 
   7   0  23       32.14       37.70     19.95 o 
   9   0  23        1.57       25.15     20.12 o 
 -14   1  23       50.50       79.48     20.60 o 
 -13   1  23        0.24       23.27     20.12 o 
 -12   1  23        0.63       18.90     19.62 o 
 -11   1  23        8.62       36.83     18.46 o 
 -10   1  23        3.96       36.37     25.83 o 
  -9   1  23      128.96      164.23     18.12 o 
  -8   1  23       65.18       78.13     19.11 o 
  -7   1  23       27.65       29.91     21.29 o 
  -6   1  23      732.89      686.19     20.65 o 
  -5   1  23       53.40       77.88     16.16 o 
  -4   1  23       22.10       20.87     18.39 o 
  -3   1  23        4.06        6.53     16.85 o 
  -2   1  23      144.40      146.81     15.57 o 
  -1   1  23       77.76       96.02     29.89 o 
   0   1  23      326.12      330.07     15.99 o 
   1   1  23      465.44      447.62     17.91 o 
   2   1  23       60.94       93.58     14.80 o 
   3   1  23       25.83       43.00     23.36 o 
   4   1  23       41.54       44.91     14.27 o 
   5   1  23        3.28       -2.41     14.20 o 
   6   1  23       98.82      111.23     15.75 o 
   7   1  23        7.11        5.07     17.79 o 
   8   1  23        0.23        6.05     15.10 o 
   9   1  23      161.20      127.09     15.72 o 
 -13   2  23       35.10       56.94     20.37 o 
 -12   2  23      117.34      103.97     23.69 o 
 -11   2  23      199.92      198.98     26.88 o 
 -10   2  23       16.83       33.31     18.62 o 
  -9   2  23       79.49       70.84     20.72 o 
  -8   2  23      125.19      145.33     20.84 o 
  -7   2  23       29.01       35.66     19.06 o 
  -6   2  23       15.29       30.17     16.64 o 
  -5   2  23      102.62      100.48     16.37 o 
  -4   2  23       51.14       55.64     15.60 o 
  -3   2  23      138.03      128.86     15.68 o 
  -2   2  23       79.01       98.27     17.62 o 
  -1   2  23       45.41       49.24     15.19 o 
   0   2  23       47.40       48.14     15.11 o 
   1   2  23       24.79       38.30     14.74 o 
   2   2  23        1.02       10.00     14.60 o 
   3   2  23       90.65      139.78     18.86 o 
   4   2  23        0.00        6.40     14.21 o 
   5   2  23        1.92       11.67     15.05 o 
   6   2  23       43.01       38.88     13.73 o 
   7   2  23        0.15        7.93     12.36 o 
   8   2  23       17.85       17.81     13.78 o 
 -11   3  23       62.70       65.99     20.05 o 
 -10   3  23        0.00       20.16     19.27 o 
  -9   3  23      158.33      187.18     19.22 o 
  -8   3  23      324.74      321.32     24.27 o 
  -7   3  23        0.09        6.51     17.69 o 
  -6   3  23      132.64      113.19     17.51 o 
  -5   3  23       69.28       79.04     18.49 o 
  -4   3  23       60.47       86.28     16.71 o 
  -3   3  23      138.03      134.86     18.88 o 
  -2   3  23      191.08      187.40     16.16 o 
  -1   3  23      129.44       94.32     17.49 o 
   0   3  23       17.72       11.83     16.34 o 
   1   3  23      137.03      131.90     14.91 o 
   2   3  23      128.55      127.62     14.74 o 
   3   3  23       45.74       32.09     15.11 o 
   4   3  23       79.95       93.83     18.53 o 
   5   3  23      139.73      130.12     13.66 o 
   6   3  23      304.20      281.79     36.99 o 
   7   3  23        9.39       12.92     28.43 o 
  -9   4  23       94.65       99.09     25.99 o 
  -8   4  23      103.13      132.25     19.58 o 
  -7   4  23      251.73      284.95     19.80 o 
  -6   4  23       49.47       83.75     18.50 o 
  -5   4  23      141.32      122.25     18.25 o 
  -4   4  23      180.69      173.32     20.63 o 
  -3   4  23       27.69       36.01     16.76 o 
  -2   4  23      202.36      214.13     18.81 o 
  -1   4  23       16.68       19.44     15.64 o 
   0   4  23        7.08       31.98     17.29 o 
   1   4  23        3.25       26.79     24.85 o 
   2   4  23        1.37       25.44     16.41 o 
   3   4  23       12.43       31.17     22.33 o 
   4   4  23       10.74       41.54     50.49 o 
 -12   0  24      243.18      252.18     36.30 o 
 -10   0  24        3.76       21.28     37.77 o 
  -8   0  24      401.99      342.72     26.71 o 
  -6   0  24      247.94      280.12     44.01 o 
  -4   0  24      484.84      582.98     26.20 o 
  -2   0  24       17.52       52.90     25.20 o 
   0   0  24       53.32       36.99     21.80 o 
   2   0  24       41.46       53.16     21.27 o 
   4   0  24      183.96      197.14     22.39 o 
   6   0  24        9.17        1.31     28.95 o 
   8   0  24       54.20       47.47     20.88 o 
 -12   1  24      431.07      412.97     27.36 o 
 -11   1  24        4.37       23.76     19.85 o 
 -10   1  24        9.85       51.75     18.79 o 
  -9   1  24       16.63        7.38     18.31 o 
  -8   1  24      143.73      122.95     23.97 o 
  -7   1  24      151.87      136.98     17.94 o 
  -6   1  24        4.15        2.91     17.37 o 
  -5   1  24        0.04        7.16     21.00 o 
  -4   1  24        4.95       15.93     16.69 o 
  -3   1  24        3.06        7.32     16.21 o 
  -2   1  24      478.61      497.05     17.53 o 
  -1   1  24      144.07      155.69     18.29 o 
   0   1  24       13.70       19.23     18.14 o 
   1   1  24        7.35       23.35     15.59 o 
   2   1  24       72.98       72.42     15.50 o 
   3   1  24      261.97      290.65     16.16 o 
   4   1  24       54.86       56.69     22.14 o 
   5   1  24       78.93       99.17     15.21 o 
   6   1  24       29.38       50.83     14.86 o 
   7   1  24       30.51       49.71     16.54 o 
 -11   2  24       23.29       18.85     20.04 o 
 -10   2  24       37.08       37.11     23.01 o 
  -9   2  24      655.32      638.61     23.88 o 
  -8   2  24      700.94      699.76     20.82 o 
  -7   2  24        0.37        2.41     18.02 o 
  -6   2  24       17.23       19.21     17.48 o 
  -5   2  24       94.78       95.44     17.34 o 
  -4   2  24       21.37       18.97     16.69 o 
  -3   2  24      117.58      121.89     19.50 o 
  -2   2  24       55.67       42.86     16.52 o 
  -1   2  24      213.50      248.93     16.92 o 
   0   2  24       64.26       82.60     15.90 o 
   1   2  24        0.11       38.28     16.21 o 
   2   2  24       18.34       38.99     15.64 o 
   3   2  24      229.57      264.67     18.00 o 
   4   2  24        0.12        8.03     20.81 o 
   5   2  24        6.79       17.39     19.62 o 
   6   2  24      209.09      226.81     21.74 o 
   7   2  24        5.74       16.29     13.07 o 
 -10   3  24        9.99       21.31     20.25 o 
  -9   3  24       48.09       79.54     21.77 o 
  -8   3  24        7.00       18.96     19.55 o 
  -7   3  24       39.01       43.41     20.89 o 
  -6   3  24      209.83      179.31     20.55 o 
  -5   3  24      421.68      378.63     18.96 o 
  -4   3  24       40.21       47.46     17.32 o 
  -3   3  24      334.69      313.93     22.72 o 
  -2   3  24        4.27       20.12     17.86 o 
  -1   3  24      249.88      248.26     16.78 o 
   0   3  24       11.46       20.79     15.51 o 
   1   3  24       41.67       49.30     17.01 o 
   2   3  24      254.50      228.99     15.91 o 
   3   3  24      197.99      196.52     15.59 o 
   4   3  24        3.99       15.37     14.39 o 
   5   3  24        0.61       21.41     16.50 o 
  -6   4  24        5.00       24.16     20.67 o 
  -5   4  24       23.37       30.22     18.98 o 
  -4   4  24       53.00       77.55     23.07 o 
  -3   4  24       12.16       25.62     18.37 o 
  -2   4  24       24.56       54.24     17.18 o 
  -1   4  24        6.96       13.53     18.06 o 
   0   4  24       13.61       34.90     15.99 o 
   1   4  24      163.97      137.17     16.13 o 
 -11   0  25      157.72      193.76     29.31 o 
  -9   0  25      107.94      110.15     34.75 o 
  -7   0  25        5.45       43.82     26.07 o 
  -5   0  25      145.10      142.36     25.71 o 
  -3   0  25        0.07       60.80     24.65 o 
  -1   0  25       40.98       47.11     30.75 o 
   1   0  25       10.26       44.34     24.37 o 
   3   0  25       92.26       62.97     23.52 o 
   5   0  25        9.22       17.26     26.34 o 
 -11   1  25        1.28       17.74     20.52 o 
 -10   1  25       64.65       82.68     22.45 o 
  -9   1  25        7.17       45.08     25.29 o 
  -8   1  25        0.07       14.54     18.99 o 
  -7   1  25        0.02       26.72     18.19 o 
  -6   1  25       35.45       47.44     20.08 o 
  -5   1  25       12.62       11.44     17.77 o 
  -4   1  25       84.20       81.07     17.87 o 
  -3   1  25       44.82       54.37     17.54 o 
  -2   1  25      488.25      512.21     18.69 o 
  -1   1  25       92.58      124.84     19.32 o 
   0   1  25       43.62       54.64     16.79 o 
   1   1  25       70.91       78.91     16.74 o 
   2   1  25       18.72       37.10     16.24 o 
   3   1  25        4.49      -13.25     15.99 o 
   4   1  25       55.45       42.73     15.99 o 
   5   1  25        7.13       22.35     15.97 o 
   6   1  25        0.05       10.65     24.14 o 
 -10   2  25       11.81       61.55     22.57 o 
  -9   2  25        0.03       16.12     26.80 o 
  -8   2  25      227.72      315.92     35.59 o 
  -7   2  25      178.59      161.17     19.79 o 
  -6   2  25       14.04       34.20     18.30 o 
  -5   2  25        2.88        8.10     17.73 o 
  -4   2  25       39.58       51.02     19.60 o 
  -3   2  25       85.95       84.25     17.48 o 
  -2   2  25       74.81       81.27     19.40 o 
  -1   2  25       37.47       78.56     21.83 o 
   0   2  25       83.24       80.91     17.09 o 
   1   2  25       69.42       93.35     21.76 o 
   2   2  25      432.15      478.14     29.10 o 
   3   2  25       79.06       83.83     18.02 o 
   4   2  25       42.94       58.57     15.95 o 
  -7   3  25      105.97      108.84     19.80 o 
  -6   3  25       18.85       27.31     20.68 o 
  -5   3  25       62.21       87.46     18.85 o 
  -4   3  25        9.08       24.62     20.82 o 
  -3   3  25       89.14      105.46     18.13 o 
  -2   3  25        1.08       25.15     20.43 o 
  -1   3  25       21.34       42.41     18.94 o 
   0   3  25        2.99       17.39     20.11 o 
   1   3  25      157.51      136.64     16.93 o 
   2   3  25       31.16       22.92     20.40 o 
  -8   0  26       18.30        7.94     28.35 o 
  -6   0  26     1827.87     1833.77     85.25 o 
  -4   0  26      419.27      423.36     35.06 o 
  -2   0  26       41.32       76.90     25.12 o 
   0   0  26        7.31       67.11     30.40 o 
   2   0  26       29.63       46.70     24.53 o 
   4   0  26       89.67       94.62     32.82 o 
  -8   1  26       48.11       61.73     20.06 o 
  -7   1  26        7.97       45.62     24.86 o 
  -6   1  26       25.83       60.81     24.50 o 
  -5   1  26       19.61       17.38     18.96 o 
  -4   1  26       13.07       34.88     20.67 o 
  -3   1  26      222.58      187.37     22.19 o 
  -2   1  26        0.09        9.29     18.26 o 
  -1   1  26       36.68       37.30     19.99 o 
   0   1  26      332.71      392.13     18.95 o 
   1   1  26        2.94       -5.68     17.44 o 
   2   1  26      146.05      160.23     20.27 o 
   3   1  26        2.42       13.34     18.85 o 
  -7   2  26      202.91      209.49     20.75 o 
  -6   2  26       66.95       71.02     19.85 o 
  -5   2  26       94.62      106.20     22.00 o 
  -4   2  26       21.70       47.16     20.83 o 
  -3   2  26        7.00       10.58     19.75 o 
  -2   2  26       14.67       27.74     18.28 o 
  -1   2  26      146.49      154.14     21.04 o 
   0   2  26      156.13      170.74     21.25 o 
   1   2  26      199.63      255.51     20.93 o 
   2   2  26       75.45      104.42     17.86 o 
  -5   0  27     1479.04     1401.86     35.29 o 
  -3   0  27       45.29       42.30     36.18 o 
  -1   0  27       81.80       64.61     26.54 o 
  -4   1  27       44.01       45.03     19.79 o 
  -3   1  27       65.71      103.18     19.75 o 
  -2   1  27      352.39      371.21     27.73 o 
  -1   1  27      304.40      338.83     20.11 o 
                                                 
